# Supplementary material for: A sampling framework for incorporating quantitative mass spectrometry data in protein interaction analysis
Source: BMC Bioinformatics. 2013 Oct 4;14:299. doi: 10.1186/1471-2105-14-299 (PMC3851523; doi:10.1186/1471-2105-14-299)
Supplement: Additional file 2 — C++ implementation. We have included the C++ code for our implementations and documentation in a zipped archive file. The archive contains a readme file with instructions to compile the code and several sample files to illustrate usage. [file 1471-2105-14-299-S2.tgz]

Archive with 7 entries (6 files):
- mass_spec_sampling
- mass_spec_sampling/compute_sampling_scores.cpp
- mass_spec_sampling/readme.txt
- mass_spec_sampling/dpim_lengths.tab
- mass_spec_sampling/dpim_spc.tab
- mass_spec_sampling/dpim_gold_standard.tab
- mass_spec_sampling/MersenneTwister.cpp
