# Supplementary material for: A sampling framework for incorporating quantitative mass spectrometry data in protein interaction analysis
Source: BMC Bioinformatics. 2013 Oct 4;14:299. doi: 10.1186/1471-2105-14-299 (PMC3851523; doi:10.1186/1471-2105-14-299)
Supplement: Additional file 2 — C++ implementation. We have included the C++ code for our implementations and documentation in a zipped archive file. The archive contains a readme file with instructions to compile the code and several sample files to illustrate usage. [file 1471-2105-14-299-S2.tgz › mass_spec_sampling/compute_sampling_scores.cpp]

// g++ compute_sampling_scores.cpp -O2 -Wall -fopenmp -lgsl -lgslcblas -o compute_sampling_scores

#include <gsl/gsl_cdf.h>
#include <iostream>
#include <fstream>
#include <sstream>
#include <map>
#include <vector>
#include <string>
#include <utility>
#include <numeric>
#include <algorithm>
#include <set>
#include <cmath>
#include "MersenneTwister.cpp"
#include "omp.h"

using namespace std;

typedef int name_t;

double sq(double x) { return x*x; }

double hygecdf(int k, int N, int m, int n) {
  return k >= 0 ? gsl_cdf_hypergeometric_P(k, m, N-m, n) : 0;
}

vector <string> to_str(const vector <double> &probs) {
  vector <string> ret(probs.size());
  for (int i = 0; i < (int) ret.size(); i++) {
    ostringstream oss; oss << probs[i]; ret[i] = oss.str();
  }
  return ret;
}

bool comp_first(pair <int, int> x, pair <int, int> y) {
  return x.first > y.first;
}


class MassSpecDataSet {
  vector <name_t> bait_headers, prey_headers;
  vector < vector <int> > spc_matrix;
  vector < vector <bool> > initial_binary_matrix;

  map <name_t, int> protein_map;
  vector <name_t> protein_list;
  map < name_t, vector <int> > bait_column_list;
  map < name_t, int > prey_row_list;
  
  double PE_r; // parameter r in PE score
  double PE_n_pseudo; // parameter n_pseudo in PE score

  double C2S_tpr; // parameter tpr in C2S score

  int compute_n_ij_ibait(const name_t &i_str, const name_t &j_str,
			 const vector < vector <bool> > &binary_matrix) {
    const vector <int> &bait_column_list_i = bait_column_list[i_str];
    int n_ij_ibait = 0;
    for (int bc_list_i = 0; bc_list_i < (int) bait_column_list_i.size(); bc_list_i++)
      if (prey_row_list.find(j_str) != prey_row_list.end())
	n_ij_ibait += binary_matrix[prey_row_list[j_str]][bait_column_list_i[bc_list_i]];
    return n_ij_ibait;
  }

  // compute SAI spoke score for i,j assuming i is bait
  double compute_SAI_S_ij(int i, int j, const vector <double> &f_j_prey,
		      const vector <int> &n_ibait_prey,
		      const vector < vector <bool> > &binary_matrix) {

    const name_t &i_str = protein_list[i], &j_str = protein_list[j];

    int f_i_bait_times_n_bait = bait_column_list[i_str].size();
    double denom = f_i_bait_times_n_bait * f_j_prey[j] * n_ibait_prey[i];

    int n_ij_ibait_computed = compute_n_ij_ibait(i_str, j_str, binary_matrix);
    
    if (n_ij_ibait_computed == 0 && denom == 0) return 0;
    //return max(log(n_ij_ibait_computed / denom), 0.0);
    return log(n_ij_ibait_computed / denom);
  }

  double compute_SAI_M_ij(const name_t &i_str, const name_t &j_str, int n_ij_prey, double denom,
		      const vector < vector <bool> > &binary_matrix) {
    
    if (n_ij_prey == 0 && denom == 0) return 0;
    if (n_ij_prey == 0) { // check if i picks up j or vice versa; if so, put in a pseudo-count
      if (compute_n_ij_ibait(i_str, j_str, binary_matrix) ||
	  compute_n_ij_ibait(j_str, i_str, binary_matrix))
	n_ij_prey = 1; // note: slightly different from original description
    }
    return log(n_ij_prey / denom);
  }

  vector < vector <double> > compute_SAI(const vector < vector <bool > > &binary_matrix) {
    vector < vector <double> > A_ij(protein_list.size(), vector <double> (protein_list.size()));

    // precompute f_j^prey and n_i=bait^prey values
    // and n_ij_prey[][] (indexed by protein set order)
    // and sum_{all baits} n_prey*(n_prey-1)/2
    vector <double> f_j_prey(protein_list.size());
    vector <int> n_ibait_prey(protein_list.size());
    vector < vector < int> > n_ij_prey(protein_list.size(), vector <int> (protein_list.size()));
    int num_prey_pairs = 0;

    for (int b = 0; b < (int) bait_headers.size(); b++) {
      vector <int> nonzero_prey_header_inds;
      for (int p = 0; p < (int) prey_headers.size(); p++)
	if (binary_matrix[p][b] && prey_headers[p] != bait_headers[b]) {
	  nonzero_prey_header_inds.push_back(p);
	  f_j_prey[protein_map[prey_headers[p]]]++; // note: not clear whether to allow bait protein picked up as prey
	}
      n_ibait_prey[protein_map[bait_headers[b]]] += nonzero_prey_header_inds.size(); // see note above
      num_prey_pairs += nonzero_prey_header_inds.size() * (nonzero_prey_header_inds.size()-1) / 2;
      for (int x = 0; x < (int) nonzero_prey_header_inds.size(); x++)
	for (int y = x+1; y < (int) nonzero_prey_header_inds.size(); y++) {
	  int i = protein_map[prey_headers[nonzero_prey_header_inds[x]]];
	  int j = protein_map[prey_headers[nonzero_prey_header_inds[y]]];
	  if (i > j) swap(i, j);
	  n_ij_prey[i][j]++;
	}
    }
    // normalize f_j_prey
    double tot_f_j_prey = accumulate(f_j_prey.begin(), f_j_prey.end(), 0.0);
    for (int i = 0; i < (int) protein_list.size(); i++)
      f_j_prey[i] /= tot_f_j_prey;
    

    // perform the actual computation
    for (int i = 0; i < (int) protein_list.size(); i++) {
      if (i % 500 == 0 && omp_get_thread_num() == 0) cerr << "protein " << i << endl;
      for (int j = i+1; j < (int) protein_list.size(); j++) {

	const name_t &i_str = protein_list[i], &j_str = protein_list[j];

	A_ij[i][j] += compute_SAI_S_ij(i, j, f_j_prey, n_ibait_prey, binary_matrix);

	A_ij[i][j] += compute_SAI_S_ij(j, i, f_j_prey, n_ibait_prey, binary_matrix);

	A_ij[i][j] += compute_SAI_M_ij(i_str, j_str, n_ij_prey[i][j],
				       f_j_prey[i] * f_j_prey[j] * num_prey_pairs, binary_matrix);

	if (A_ij[i][j] != A_ij[i][j]) { cerr << "error: nan" << endl; exit(1); }

	// note: bound A_ij to be nonnegative to prevent "bad" realizations from killing enrichment to -inf... TODO: should it be bounded at some negative value?
	A_ij[i][j] = max(A_ij[i][j], 0.0);
      }
    }
    return A_ij;
  }
  
  double compute_PE_S_ij(int i, int j, const vector <double> &f_j, const vector <int> &col_sums,
			 const vector < vector <bool > > &binary_matrix) {
    double S_ij = 0;
    const vector <int> &bait_column_list_i = bait_column_list[protein_list[i]];    
    for (int bc_list_i = 0; bc_list_i < (int) bait_column_list_i.size(); bc_list_i++) {
      int k = bait_column_list_i[bc_list_i];
      bool observation = false;
      if (prey_row_list.find(protein_list[j]) != prey_row_list.end())
	observation = binary_matrix[prey_row_list[protein_list[j]]][k];
      if (observation) {
	double p_ijk = 1 - exp(-f_j[j] * col_sums[k] * bait_column_list_i.size());
	S_ij += log((PE_r + (1-PE_r)*p_ijk) / p_ijk);
      }
      else
	S_ij += log(1-PE_r);
    }
    return S_ij;
  }

  vector < vector <double> > compute_PE(const vector < vector <bool > > &binary_matrix) {
    vector < vector <double> > PE_ij(protein_list.size(), vector <double> (protein_list.size()));

    // compute f_j; set up column sums
    int n_tot_prey_obs = 0;
    vector <int> col_sums(bait_headers.size());
    vector <double> f_j(protein_list.size(), PE_n_pseudo);
    for (int p = 0; p < (int) prey_headers.size(); p++) {
      int row_sum = 0;
      for (int b = 0; b < (int) bait_headers.size(); b++)
	if (prey_headers[p] != bait_headers[b]) { // note: exclude diagonal
	  row_sum += binary_matrix[p][b];
	  col_sums[b] += binary_matrix[p][b];
	}
      f_j[protein_map[prey_headers[p]]] += row_sum;
      n_tot_prey_obs += row_sum;
    }
    for (int j = 0; j < (int) protein_list.size(); j++)
      f_j[j] /= (n_tot_prey_obs + prey_headers.size() * PE_n_pseudo);


    double n_tot_prey_prey = 0;
    for (int b = 0; b < (int) bait_headers.size(); b++)
      n_tot_prey_prey += col_sums[b] * (col_sums[b]-1) / 2;
    
    // perform the matrix part of the computation
    for (int b = 0; b < (int) bait_headers.size(); b++) {
      vector <int> nonzero_prey_header_inds;
      for (int p = 0; p < (int) prey_headers.size(); p++)
	if (binary_matrix[p][b] && prey_headers[p] != bait_headers[b]) // note: exclude diagonal
	  nonzero_prey_header_inds.push_back(p);
      for (int x = 0; x < (int) nonzero_prey_header_inds.size(); x++)
	for (int y = x+1; y < (int) nonzero_prey_header_inds.size(); y++) {
	  int i = protein_map[prey_headers[nonzero_prey_header_inds[x]]];
	  int j = protein_map[prey_headers[nonzero_prey_header_inds[y]]];
	  if (i > j) swap(i, j);
	  double p_ijk = 1 - exp(-f_j[i] * f_j[j] * n_tot_prey_prey);
	  PE_ij[i][j] += log((PE_r + (1-PE_r)*p_ijk) / p_ijk);
	}
    }

    // perform the spoke part of the computation
    for (int i = 0; i < (int) protein_list.size(); i++) {
      if (i % 500 == 0 && omp_get_thread_num() == 0) cerr << "protein " << i << endl;
      for (int j = i+1; j < (int) protein_list.size(); j++) {

	PE_ij[i][j] += compute_PE_S_ij(i, j, f_j, col_sums, binary_matrix);

	PE_ij[i][j] += compute_PE_S_ij(j, i, f_j, col_sums, binary_matrix);

	if (PE_ij[i][j] != PE_ij[i][j]) { cerr << "error: nan" << endl; exit(1); }

	// note: may need to bound PE_ij to be nonnegative to prevent "bad" realizations from killing enrichment... TODO: look into this
	//PE_ij[i][j] = max(PE_ij[i][j], 0.0);
      }
    }

    return PE_ij;
  }

  // sum of type 1 and type 2 contributions
  double compute_C2S_S_ij(int i, int j, double para_1, double para_2,
			  const vector < vector <bool > > &binary_matrix) {
    double S_ij = 0;
    const vector <int> &bait_column_list_i = bait_column_list[protein_list[i]];
    for (int bc_list_i = 0; bc_list_i < (int) bait_column_list_i.size(); bc_list_i++) {
      int k = bait_column_list_i[bc_list_i];
      bool observation = false;
      if (prey_row_list.find(protein_list[j]) != prey_row_list.end())
	observation = binary_matrix[prey_row_list[protein_list[j]]][k];
      if (observation) // type 1
	S_ij += para_1;
      else // type 2
	S_ij += para_2;
    }
    return S_ij;
  }

  double compute_C2S_r_bp(const set <int> &preys, const vector < vector <bool > > &binary_matrix) {

    int numerator = 0, denominator = 0;
    for (int b = 0; b < (int) bait_headers.size(); b++) {
      // create backlink set
      set <int> backlink_bait_e;

      if (prey_row_list.find(bait_headers[b]) != prey_row_list.end()) {
	int p = prey_row_list[bait_headers[b]];
	for (int b2 = 0; b2 < (int) bait_headers.size(); b2++) {
	  if (binary_matrix[p][b2] && prey_headers[p] != bait_headers[b2]) { // note: exc. diagonal
	    int i = protein_map[bait_headers[b2]];
	    if (preys.count(i))
	      backlink_bait_e.insert(i);
	  }
	}
	  
	denominator += backlink_bait_e.size();

	for (int p = 0; p < (int) prey_headers.size(); p++)
	  if (binary_matrix[p][b] && prey_headers[p] != bait_headers[b]) // note: exc. diagonal
	    numerator += backlink_bait_e.count(protein_map[prey_headers[p]]);
      }
    }
    return numerator / (double) denominator / C2S_tpr;
  }

  double compute_C2S_r_pp(const vector < vector <bool > > &binary_matrix) {

    vector < vector <bool> > adj_mat(protein_list.size(),
				     vector <bool> (protein_list.size()));
    for (int b = 0; b < (int) bait_headers.size(); b++)
      for (int p = 0; p < (int) prey_headers.size(); p++)
	if (binary_matrix[b][p])
	  adj_mat[protein_map[bait_headers[b]]][protein_map[prey_headers[p]]] = true;

    vector < vector <int> > reciprocal_vecs(protein_list.size());
    for (int i = 0; i < (int) protein_list.size(); i++)
      for (int j = i+1; j < (int) protein_list.size(); j++)
	if (adj_mat[i][j] && adj_mat[j][i]) {
	  reciprocal_vecs[i].push_back(j);
	  reciprocal_vecs[j].push_back(i);
	}
    
    int numerator = 0, denominator = 0;
    
    for (int b = 0; b < (int) bait_headers.size(); b++) {

      set <int> preys_e;
      for (int p = 0; p < (int) prey_headers.size(); p++)
	if (binary_matrix[p][b] && prey_headers[p] != bait_headers[b]) // note: exclude diagonal
	  preys_e.insert(protein_map[prey_headers[p]]);

      for (int p = 0; p < (int) prey_headers.size(); p++)
	if (binary_matrix[p][b] && prey_headers[p] != bait_headers[b]) // note: exclude diagonal
	  if (!bait_column_list[prey_headers[p]].empty()) { // reverses double sum
	    
	    int x = protein_map[prey_headers[p]];
	    int bait_e = protein_map[bait_headers[b]];
	    for (int k = 0; k < (int) reciprocal_vecs[x].size(); k++) {
	      int i = reciprocal_vecs[x][k];
	      numerator += preys_e.count(i);
	      if (i != bait_e) denominator++;
	    }
	    
	  }
    }

    double sigma = 1 - (1-C2S_tpr)*(1-C2S_tpr);
    return numerator / (double) denominator / sigma;
  }

  vector < vector <double> > compute_C2S(const vector < vector <bool > > &binary_matrix) {
    vector < vector <double> > C2S_ij(protein_list.size(), vector <double> (protein_list.size()));
    
    // compute type 3 counts; set up for type 4 counts
    vector <int> occurrences(protein_list.size());
    vector < vector < int> > co_occurrences(protein_list.size(),
					   vector <int> (protein_list.size()));
    set <int> preys;
    int tot_co_occurrences = 0;
    for (int b = 0; b < (int) bait_headers.size(); b++) {
      vector <int> nonzero_prey_header_inds;
      for (int p = 0; p < (int) prey_headers.size(); p++)
	if (binary_matrix[p][b] && prey_headers[p] != bait_headers[b]) { // note: exclude diagonal
	  nonzero_prey_header_inds.push_back(p);
	  int i = protein_map[prey_headers[p]];
	  occurrences[i]++;
	  preys.insert(i);
	}
      for (int x = 0; x < (int) nonzero_prey_header_inds.size(); x++)
	for (int y = x+1; y < (int) nonzero_prey_header_inds.size(); y++) {
	  int i = protein_map[prey_headers[nonzero_prey_header_inds[x]]];
	  int j = protein_map[prey_headers[nonzero_prey_header_inds[y]]];
	  if (i > j) swap(i, j);
	  co_occurrences[i][j]++;
	  tot_co_occurrences++;
	}
    }

    double rho_bp = accumulate(occurrences.begin(), occurrences.end(), 0) /
      ((double) bait_headers.size() * (protein_list.size()-1));
    double rho_pp = tot_co_occurrences * 2.0 /
      (accumulate(occurrences.begin(), occurrences.end(), 0) * (protein_list.size()-2));

    cerr << "rho_bp: " << rho_bp << endl;
    cerr << "rho_pp: " << rho_pp << endl;

    double r_bp = compute_C2S_r_bp(preys, binary_matrix); cerr << "r_bp: " << r_bp << endl;
    double r_pp = compute_C2S_r_pp(binary_matrix); cerr << "r_pp: " << r_pp << endl;

    double para_1 = log(r_bp / rho_bp);
    double para_2 = log((1-r_bp) / (1-rho_bp));
    double para_3 = log(r_pp / rho_pp);
    double para_4 = log((1-r_pp) / (1-rho_pp));

    cerr << "para_1: " << para_1 << endl;
    cerr << "para_2: " << para_2 << endl;
    cerr << "para_3: " << para_3 << endl;
    cerr << "para_4: " << para_4 << endl;
    
    for (int i = 0; i < (int) protein_list.size(); i++) {
      if (i % 500 == 0 && omp_get_thread_num() == 0) cerr << "protein " << i << endl;
      for (int j = i+1; j < (int) protein_list.size(); j++) {
	
	C2S_ij[i][j] += compute_C2S_S_ij(i, j, para_1, para_2, binary_matrix); // type 1 & 2 (i, j)

	C2S_ij[i][j] += compute_C2S_S_ij(j, i, para_1, para_2, binary_matrix); // type 1 & 2 (j, i)

	C2S_ij[i][j] += co_occurrences[i][j] * para_3; // type 3

	C2S_ij[i][j] += (occurrences[i]+occurrences[j]-2*co_occurrences[i][j]) * para_4; // type 4
	
      }
    }

    return C2S_ij;
  }

  vector < vector <double> > compute_Hart(const vector < vector <bool > > &binary_matrix) {
    vector < vector <double> > Hart_ij(protein_list.size(), vector <double> (protein_list.size()));
    

    vector < vector < int> > co_occurrences(protein_list.size(),
					    vector <int> (protein_list.size()));
    
    for (int b = 0; b < (int) bait_headers.size(); b++) {
      vector <int> nonzero_prey_header_inds;
      for (int p = 0; p < (int) prey_headers.size(); p++)
	if (binary_matrix[p][b] && prey_headers[p] != bait_headers[b]) // note: exclude diagonal
	  nonzero_prey_header_inds.push_back(p);
      for (int x = 0; x < (int) nonzero_prey_header_inds.size(); x++) {
	int i = protein_map[prey_headers[nonzero_prey_header_inds[x]]];
	int j = protein_map[bait_headers[b]];
	co_occurrences[i][j]++;
	co_occurrences[j][i]++;
	
	for (int y = x+1; y < (int) nonzero_prey_header_inds.size(); y++) {
	  int j = protein_map[prey_headers[nonzero_prey_header_inds[y]]];
	  co_occurrences[i][j]++;
	  co_occurrences[j][i]++;
	}
      }
    }
    vector <int> deg(protein_list.size());
    for (int i = 0; i < (int) protein_list.size(); i++)
      deg[i] = accumulate(co_occurrences[i].begin(), co_occurrences[i].end(), 0);
    int tot_co_occurrences = accumulate(deg.begin(), deg.end(), 0) / 2;
    
    for (int i = 0; i < (int) protein_list.size(); i++) {
      if (i % 500 == 0 && omp_get_thread_num() == 0) cerr << "protein " << i << endl;
      for (int j = i+1; j < (int) protein_list.size(); j++) {
	Hart_ij[i][j] = hygecdf(co_occurrences[i][j]-1, tot_co_occurrences, deg[i], deg[j]);
      }
    }

    return Hart_ij;
  }

  vector < vector <double> > compute_HGSCore(map <name_t, double> &protein_lengths,
					     bool scale_smallest_NSAF_over_full_matrix) {
    vector < vector <double> > HGSCore_ij(protein_list.size(),
					  vector <double> (protein_list.size()));
    // transform to T_N matrix

    vector < vector <double> > transformed_spc(prey_headers.size(),
					       vector <double> (bait_headers.size()));
    // fill the array
    for (int p = 0; p < (int) prey_headers.size(); p++)
      for (int b = 0; b < (int) bait_headers.size(); b++)
	transformed_spc[p][b] = spc_matrix[p][b];
    
    // normalize by protein length
    if (!protein_lengths.empty()) {
      for (int p = 0; p < (int) prey_headers.size(); p++)
	for (int b = 0; b < (int) bait_headers.size(); b++)
	  transformed_spc[p][b] /= protein_lengths[prey_headers[p]];
    }

    // normalize the columns
    for (int b = 0; b < (int) bait_headers.size(); b++) {
      double col_tot = 0;
      for (int p = 0; p < (int) prey_headers.size(); p++)
	col_tot += transformed_spc[p][b];
      if (col_tot > 0)
	for (int p = 0; p < (int) prey_headers.size(); p++)
	  transformed_spc[p][b] /= col_tot;
    }

    // "scale smallest to 1"
    if (scale_smallest_NSAF_over_full_matrix) {
      double min_nonzero = 1;
      for (int p = 0; p < (int) prey_headers.size(); p++)
	for (int b = 0; b < (int) bait_headers.size(); b++)
	  if (transformed_spc[p][b] > 0)
	    min_nonzero = min(min_nonzero, transformed_spc[p][b]);
      for (int p = 0; p < (int) prey_headers.size(); p++)
	for (int b = 0; b < (int) bait_headers.size(); b++)
	  transformed_spc[p][b] /= min_nonzero;
    }
    else {
      for (int b = 0; b < (int) bait_headers.size(); b++) {
	double min_nonzero = 1;
	for (int p = 0; p < (int) prey_headers.size(); p++)
	  if (transformed_spc[p][b] > 0)
	    min_nonzero = min(min_nonzero, transformed_spc[p][b]);
	for (int p = 0; p < (int) prey_headers.size(); p++)
	  transformed_spc[p][b] /= min_nonzero;
      }
    }
    
    // square root and floor
    vector < vector <int> > T_N(prey_headers.size(), vector <int> (bait_headers.size()));
    for (int p = 0; p < (int) prey_headers.size(); p++)
      for (int b = 0; b < (int) bait_headers.size(); b++)
	T_N[p][b] = (int) sqrt(transformed_spc[p][b]);

    // compute Hart-like score

    vector < vector < int> > co_occurrences(protein_list.size(),
					    vector <int> (protein_list.size()));
    for (int b = 0; b < (int) bait_headers.size(); b++) {
      vector < pair <int, int> > prey_header_inds_with_T_N;
      for (int p = 0; p < (int) prey_headers.size(); p++)
	if (T_N[p][b] && prey_headers[p] != bait_headers[b]) // note: exclude diagonal
	  prey_header_inds_with_T_N.push_back(make_pair(p, T_N[p][b]));
      for (int x = 0; x < (int) prey_header_inds_with_T_N.size(); x++) {
	int i = protein_map[prey_headers[prey_header_inds_with_T_N[x].first]];
	int j = protein_map[bait_headers[b]];
	co_occurrences[i][j] += prey_header_inds_with_T_N[x].second;
	co_occurrences[j][i] += prey_header_inds_with_T_N[x].second;
	
	for (int y = x+1; y < (int) prey_header_inds_with_T_N.size(); y++) {
	  int j = protein_map[prey_headers[prey_header_inds_with_T_N[y].first]];
	  int min_T_N = min(prey_header_inds_with_T_N[x].second,
			    prey_header_inds_with_T_N[y].second);
	  co_occurrences[i][j] += min_T_N;
	  co_occurrences[j][i] += min_T_N;
	}
      }
    }

    vector <int> deg(protein_list.size());
    for (int i = 0; i < (int) protein_list.size(); i++)
      deg[i] = accumulate(co_occurrences[i].begin(), co_occurrences[i].end(), 0);
    int tot_co_occurrences = accumulate(deg.begin(), deg.end(), 0) / 2;
    
    for (int i = 0; i < (int) protein_list.size(); i++) {
      if (i % 500 == 0) cerr << "protein " << i << endl;
      for (int j = i+1; j < (int) protein_list.size(); j++) {
	HGSCore_ij[i][j] = hygecdf(co_occurrences[i][j]-1, tot_co_occurrences, deg[i], deg[j]);
      }
    }

    return HGSCore_ij;
  }

  vector < vector <double> > compute_corr_score(bool set_row_variances_to_means,
						bool apply_col_sum_normalization) {
    
    vector < vector <double> > corr_score_ij(protein_list.size(),
					     vector <double> (protein_list.size()));

    // normalize each column (experiment) to have unit sum
    vector < vector <double> > data(prey_headers.size(),
				    vector <double> (bait_headers.size()));
    for (int b = 0; b < (int) bait_headers.size(); b++) {
      double normalization = 1.0;
      if (apply_col_sum_normalization) {
	normalization = 0.0;
	for (int p = 0; p < (int) prey_headers.size(); p++)
	  normalization += spc_matrix[p][b];
      }
      for (int p = 0; p < (int) prey_headers.size(); p++)
	data[p][b] = spc_matrix[p][b] / normalization;
    }

    // compute means and variances per row (prey)
    double n = bait_headers.size();
    vector <double> prey_means(prey_headers.size());
    vector <double> prey_vars(prey_headers.size());
    for (int p = 0; p < (int) prey_headers.size(); p++) {
      double sum_x = 0, sum_x2 = 0;
      for (int b = 0; b < (int) bait_headers.size(); b++) {
	sum_x += data[p][b];
	sum_x2 += data[p][b] * data[p][b];
      }
      prey_means[p] = sum_x / n;
      prey_vars[p] = (sum_x2 - sum_x*sum_x/n) / (n-1);
    }
    
    for (int i = 0; i < (int) protein_list.size(); i++) {
      if (prey_row_list.find(protein_list[i]) == prey_row_list.end()) continue;
      int p_i = prey_row_list[protein_list[i]];
      for (int j = i+1; j < (int) protein_list.size(); j++) {
	if (prey_row_list.find(protein_list[j]) == prey_row_list.end()) continue;
 	int p_j = prey_row_list[protein_list[j]];
	double prod_mean = prey_means[p_i] * prey_means[p_j];
	double var_i = set_row_variances_to_means ? prey_means[p_i] : prey_vars[p_i];
	double var_j = set_row_variances_to_means ? prey_means[p_j] : prey_vars[p_j];
	double prod_std = sqrt(var_i*var_j + var_i*sq(prey_means[p_j])
			       + var_j*sq(prey_means[p_i]));
	double prod_measured = 0;
	for (int b = 0; b < (int) bait_headers.size(); b++)
	  prod_measured += data[p_i][b] * data[p_j][b];
	prod_measured /= n;
	corr_score_ij[i][j] = (prod_measured - prod_mean) / prod_std;
      }
    }

    return corr_score_ij;
  }

  // overwrite binary_matrix with a new randomized realization
  vector < vector <bool> > randomize_realization(double prob, int seed) {

    MersenneTwister MT(seed);

    vector < vector <bool> > binary_matrix(prey_headers.size(),
					   vector <bool> (bait_headers.size()));
    
    for (int b = 0; b < (int) bait_headers.size(); b++)
      for (int p = 0; p < (int) prey_headers.size(); p++)
	binary_matrix[p][b] = MT.rand_01() /*rand() / (double) RAND_MAX*/
	  < 1 - pow(1-prob, (double) spc_matrix[p][b]);
    return binary_matrix;
  }

  static void print_header(ostream &fout, const vector <string> &col_heads, bool blank_first_col) {
    for (int t = 0; t < (int) col_heads.size(); t++) {
      if (blank_first_col || t) fout << '\t';
      fout << col_heads[t];
    }
    fout << endl;
  }
  
  static void print_summary(ostream &fout, const vector <string> &col_heads,
			    const vector < vector <int> > &supports, int num_results) {
    const int MAX_SUPPORT = 7;
    print_header(fout, col_heads, true);
    int num_tests = col_heads.size();
    vector < vector <int> > freqs(num_tests, vector <int> (MAX_SUPPORT+1));
    for (int t = 0; t < num_tests; t++)
      for (int k = 0; k < num_results; k++)
	freqs[t][min(MAX_SUPPORT, supports[t][k])]++;
    
    vector <int> at_least_freqs(num_tests);
    for (int f = MAX_SUPPORT; f >= 0; f--) {
      fout << ">= " << f << ":";
      for (int t = 0; t < num_tests; t++) {
	at_least_freqs[t] += freqs[t][f];
	fout << '\t' << at_least_freqs[t];
      }
      fout << endl;
    }
    fout << endl;
  }
    
  // returns gold standard (DroID) support for top NUM_RESULTS predictions
  vector <int> compute_support(const vector < vector <double> > &A_ij,
			       map < pair <name_t, name_t>, int > &gold_standard) {
    vector < pair < double, pair <int, int> > > best_A_ij;
    for (int i = 0; i < (int) A_ij.size(); i++)
      for (int j = i+1; j < (int) A_ij.size(); j++)
	if (A_ij[i][j] > 0)
	  best_A_ij.push_back(make_pair(A_ij[i][j], make_pair(i, j)));
  
    sort(best_A_ij.begin(), best_A_ij.end(), greater < __typeof(best_A_ij[0]) >());
  
    for (int k = 0; k <= NUM_RESULTS; k += 5000)
      cerr << k << ": " << best_A_ij[k].first << endl;

    vector <int> support(NUM_RESULTS);
    for (int k = 0; k < NUM_RESULTS; k++) {
      name_t i_str = protein_list[best_A_ij[k].second.first];
      name_t j_str = protein_list[best_A_ij[k].second.second];
      if (i_str > j_str) swap(i_str, j_str);
    
      if (gold_standard.find(make_pair(i_str, j_str)) != gold_standard.end())
	support[k] = gold_standard[make_pair(i_str, j_str)];
    }
    return support;
  }

  void print_results_to_files(const string &outfile_prefix, const vector <string> &col_heads,
			      const vector < vector <int> > &supports) {
    
    ofstream fout_raw((outfile_prefix + ".tab").c_str());
    print_header(fout_raw, col_heads, false);
    for (int k = 0; k < NUM_RESULTS; k++) {
      for (int t = 0; t < (int) col_heads.size(); t++) {
	if (t) fout_raw << '\t';
	fout_raw << supports[t][k];
      }
      fout_raw << endl;
    }
    fout_raw.close();
    
    ofstream fout_summary((outfile_prefix + "_summary.txt").c_str());
    for (int num_results = SUMMARY_STEP; num_results <= NUM_RESULTS; num_results += SUMMARY_STEP)
      print_summary(fout_summary, col_heads, supports, num_results);
    fout_summary.close();
  }

  vector <int> compute_baseline(map < pair <name_t, name_t>, int > &gold_standard) {
    vector < pair <int, int> > spc_support_pairs;
    for (int p = 0; p < (int) prey_headers.size(); p++)
      for (int b = 0; b < (int) bait_headers.size(); b++)
	if (spc_matrix[p][b] && prey_headers[p] != bait_headers[b]) {
	  name_t i_str = prey_headers[p], j_str = bait_headers[b];
	  if (i_str > j_str) swap(i_str, j_str);
	  if (gold_standard.find(make_pair(i_str, j_str)) != gold_standard.end())
	    spc_support_pairs.push_back(make_pair(spc_matrix[p][b],
						  gold_standard[make_pair(i_str, j_str)]));
	  else
	    spc_support_pairs.push_back(make_pair(spc_matrix[p][b], 0));
	}
    sort(spc_support_pairs.begin(), spc_support_pairs.end(), comp_first);
    cerr << "spc support pairs: " << spc_support_pairs.size() << endl;
    vector <int> support(NUM_RESULTS);
    for (int k = 0; k < min((int) spc_support_pairs.size(), NUM_RESULTS); k++)
      support[k] = spc_support_pairs[k].second;
    return support;
  }

public:

  enum MethodEnum { SAI, PE, C2S, Hart };

  static const int NUM_RESULTS = 25000;
  static const int SUMMARY_STEP = 5000;

  void set_PE_r(double r) {
    cout << "setting PE parameter r = " << r << endl;
    PE_r = r;
  }
  void set_PE_n_pseudo(double n_pseudo) {
    cout << "setting PE parameter n_pseudo = " << n_pseudo << endl;
    PE_n_pseudo = n_pseudo;
  }

  void set_C2S_tpr(double tpr) {
    cout << "setting C2S parameter tpr = " << tpr << endl;
    C2S_tpr = tpr;
  }

  vector < vector <double> > compute_score(const vector < vector <bool> > &binary_matrix,
					   MethodEnum m) {
    switch (m) {
    case SAI: if (omp_get_thread_num() == 0) cout << "computing SAI..." << endl;
      return compute_SAI(binary_matrix);
    case PE: if (omp_get_thread_num() == 0) cout << "computing PE..." << endl;
      return compute_PE(binary_matrix);
    case C2S: if (omp_get_thread_num() == 0) cout << "computing C2S..." << endl;
      return compute_C2S(binary_matrix);
    case Hart: if (omp_get_thread_num() == 0) cout << "computing Hart..." << endl;
      return compute_Hart(binary_matrix);
    default: cerr << "error: MethodEnum unknown" << endl; return vector < vector <double> > ();
    };
  }

  vector < vector <double> > compute_score(MethodEnum m) {
    return compute_score(initial_binary_matrix, m);
  }
  
  vector < vector <double> > compute_randomized_score(double prob, int trials, MethodEnum m) {
    int n_prot = protein_list.size();
    vector < vector <double> > score_tot(n_prot, vector <double> (n_prot));

    cout << "computing randomized score, prob = " << prob << ", trials = " << trials << endl;
#pragma omp parallel for
    for (int t = 0; t < trials; t++) {
      vector < vector <bool> > binary_matrix = randomize_realization(prob, t);
      vector < vector <double> > score = compute_score(binary_matrix, m);
      for (int i = 0; i < n_prot; i++)
	for (int j = 0; j < n_prot; j++)
#pragma omp atomic
	  score_tot[i][j] += score[i][j] / trials;
    }

    return score_tot;
  }

  void run_single_test(double prob, int trials, MethodEnum method,
		       map < pair <name_t, name_t>, int > &gold_standard) {
    vector <double> probs; probs.push_back(prob); probs.push_back(1.0);
    vector < vector <int> > supports;

    supports.push_back(compute_support(compute_randomized_score(prob, trials, method),
				       gold_standard));
    supports.push_back(compute_support(compute_score(method), gold_standard));
    print_summary(cout, to_str(probs), supports, NUM_RESULTS);
  }
    
  void run_test(double p_step, int trials, MethodEnum method, const string &outfile_prefix,
		map < pair <name_t, name_t>, int > &gold_standard) {
    
    vector <double> probs;
    vector < vector <int> > supports;
    for (double prob = p_step; prob < 0.99; prob += p_step) {
      probs.push_back(prob);
      supports.push_back(compute_support(compute_randomized_score(prob, trials, method),
					 gold_standard));
    }
    probs.push_back(1.0);
    supports.push_back(compute_support(compute_score(method), gold_standard));

    print_results_to_files(outfile_prefix, to_str(probs), supports);
  }
  
  void run_HGSCore_baseline_test(const string &outfile_prefix,
				 map <name_t, double> &protein_lengths,
				 map < pair <name_t, name_t>, int > &gold_standard) {

    vector < vector <int> > supports; vector <string> col_heads;

    col_heads.push_back("with-prot-lengths;NSAF-scaled-per-col");
    cout << "computing HGSCore: " << col_heads.back() << endl;
    supports.push_back(compute_support(compute_HGSCore(protein_lengths, false), gold_standard));

    col_heads.push_back("with-prot-lengths;NSAF-scaled-over-full-mat");
    cout << "computing HGSCore: " << col_heads.back() << endl;
    supports.push_back(compute_support(compute_HGSCore(protein_lengths, true), gold_standard));
 
    map <name_t, double> empty_protein_lengths;

    col_heads.push_back("no-prot-lengths;NSAF-scaled-per-col");
    cout << "computing HGSCore: " << col_heads.back() << endl;
    supports.push_back(compute_support(compute_HGSCore(protein_lengths, false), gold_standard));

    col_heads.push_back("no-prot-lengths;NSAF-scaled-over-full-mat");
    cout << "computing HGSCore: " << col_heads.back() << endl;
    supports.push_back(compute_support(compute_HGSCore(protein_lengths, true), gold_standard));

    col_heads.push_back("baseline");
    supports.push_back(compute_baseline(gold_standard));

    print_summary(cout, col_heads, supports, NUM_RESULTS);
    print_results_to_files(outfile_prefix, col_heads, supports);
  }

  void run_corr_score_baseline_test(const string &outfile_prefix,
				    map < pair <name_t, name_t>, int > &gold_standard) {

    vector < vector <int> > supports; vector <string> col_heads;

    col_heads.push_back("no-set-row-vars-to-means;no-col-normalization");
    cout << "computing corr score: " << col_heads.back() << endl;
    supports.push_back(compute_support(compute_corr_score(false, false), gold_standard));

    col_heads.push_back("set-row-vars-to-means;no-col-normalization");
    cout << "computing corr score: " << col_heads.back() << endl;
    supports.push_back(compute_support(compute_corr_score(true, false), gold_standard));

    col_heads.push_back("no-set-row-vars-to-means;col-normalization");
    cout << "computing corr score: " << col_heads.back() << endl;
    supports.push_back(compute_support(compute_corr_score(false, true), gold_standard));

    col_heads.push_back("set-row-vars-to-means;col-normalization");
    cout << "computing corr score: " << col_heads.back() << endl;
    supports.push_back(compute_support(compute_corr_score(true, true), gold_standard));

    col_heads.push_back("baseline");
    supports.push_back(compute_baseline(gold_standard));

    print_summary(cout, col_heads, supports, NUM_RESULTS);
    print_results_to_files(outfile_prefix, col_heads, supports);
  }

  MassSpecDataSet(const char filename[]) {
    ifstream fin(filename);
    string line;

    // process header
    getline(fin, line);
    istringstream iss(line);
    name_t bait_header;
    int col_num = 0;
    while (iss >> bait_header) {
      bait_headers.push_back(bait_header);
      if (protein_map.find(bait_header) == protein_map.end()) {
	protein_map[bait_header] = protein_list.size();
	protein_list.push_back(bait_header);
      }
      bait_column_list[bait_header].push_back(col_num);
      col_num++;
    }
    
    // process rest of rows
    int row_num = 0;
    while (getline(fin, line)) {
      istringstream iss(line);
      name_t prey_header;
      iss >> prey_header;
      prey_headers.push_back(prey_header);
      if (protein_map.find(prey_header) == protein_map.end()) {
	protein_map[prey_header] = protein_list.size();
	protein_list.push_back(prey_header);
      }
      prey_row_list[prey_header] = row_num;
      row_num++;
      int spc;
      vector <int> spc_row;
      vector <bool> binary_row;
      while (iss >> spc) {
	spc_row.push_back(spc);
	binary_row.push_back(spc);
      }
      spc_matrix.push_back(spc_row);
      initial_binary_matrix.push_back(binary_row);
    }
    
    cerr << "finished reading " << filename << endl;
    cerr << "num bait_headers: " << bait_headers.size() << endl;
    cerr << "num prey_headers: " << prey_headers.size() << endl;
    cerr << "spc matrix: " << spc_matrix.size() << " x " << spc_matrix[0].size() << endl;
    cerr << "protein_map: " << protein_map.size() << endl;
  }
};


map < pair <name_t, name_t>, int > read_gold_standard(const char filename[]) {
  map < pair <name_t, name_t>, int > gold_standard;
  ifstream fin(filename);
  name_t i_str, j_str; int num_support;
  while (fin >> i_str >> j_str >> num_support) {
    if (i_str > j_str) swap(i_str, j_str);
    gold_standard[make_pair(i_str, j_str)] = num_support;
  }
  return gold_standard;
}

map <name_t, double> read_protein_lengths(const char filename[]) {
  map <name_t, double> protein_lengths;
  ifstream fin(filename);
  name_t i_str; string FB_id; double length;
  while (fin >> i_str >> FB_id >> length)
    protein_lengths[i_str] = length;
  return protein_lengths;
}

int main(int argc, char *argv[]) {
  
  //cerr << hygecdf(-1, 20, 10, 3) << endl;

  const int ARG_OUT_PREF = 4;
  const int ARG_PROB = 5;
  const int ARG_TRIALS = 6;
  const int ARG_PE_R = 7;
  const int ARG_PE_N_PSEUDO = 8;
  
  if (argc <= ARG_PE_N_PSEUDO) {
    cerr << "usage: " << endl;
    cerr << "- arg1 = data matrix file (e.g. dpim_spc.tab)" << endl;
    cerr << "- arg2 = gold standard file (e.g. dpim_gold_standard.tab)" << endl;
    cerr << "- arg3 = protein lengths for HGSCore (e.g. dpim_lengths.tab)" << endl;
    cerr << "- arg" << ARG_OUT_PREF << " = prefix for output files" << endl;
    cerr << "- arg" << ARG_PROB << " = realization probability" << endl;
    cerr << "- arg" << ARG_TRIALS << " = number of trials" << endl;
    cerr << "- arg" << ARG_PE_R << " = r parameter for PE score" << endl;    
    cerr << "- arg" << ARG_PE_N_PSEUDO << " = n_pseudo parameter for PE score" << endl;
    //cerr << "- arg7 = tpr parameter for C2S score" << endl;    
    exit(1);
  }
  
  double prob, PE_r, PE_n_pseudo/*, C2S_tpr*/; int trials;
  sscanf(argv[ARG_PROB], "%lf", &prob);
  sscanf(argv[ARG_TRIALS], "%d", &trials);
  sscanf(argv[ARG_PE_R], "%lf", &PE_r);
  sscanf(argv[ARG_PE_N_PSEUDO], "%lf", &PE_n_pseudo);
  //sscanf(argv[7], "%lf", &C2S_tpr);

  omp_set_num_threads(min(trials, 24));

  map < pair <name_t, name_t>, int > gold_standard = read_gold_standard(argv[2]);

  map <name_t, double> protein_lengths = read_protein_lengths(argv[3]);
  cerr << "protein_lengths.size: " << protein_lengths.size() << endl;

  MassSpecDataSet spc_data_set(argv[1]);

  // run corr_score and baseline
  /*
  char outfile_prefix_corr_score_baseline[100];
  sprintf(outfile_prefix_corr_score_baseline, "../results/%s_corr_score_baseline", argv[ARG_OUT_PREF]);
  spc_data_set.run_corr_score_baseline_test(string(outfile_prefix_corr_score_baseline),
					 gold_standard);
  */

  // run HGSCore and baseline
  char outfile_prefix_HGSCore_baseline[100];
  sprintf(outfile_prefix_HGSCore_baseline, "%s_HGSCore_baseline", argv[ARG_OUT_PREF]);
  spc_data_set.run_HGSCore_baseline_test(string(outfile_prefix_HGSCore_baseline), protein_lengths,
					 gold_standard);

  if (prob > 0) {
    spc_data_set.run_single_test(prob, trials, MassSpecDataSet::SAI, gold_standard);

    spc_data_set.set_PE_r(PE_r);
    spc_data_set.set_PE_n_pseudo(PE_n_pseudo);
    spc_data_set.run_single_test(prob, trials, MassSpecDataSet::PE, gold_standard);
    /*
    spc_data_set.set_C2S_tpr(C2S_tpr);
    spc_data_set.run_single_test(prob, trials, MassSpecDataSet::C2S, gold_standard);
    */
    spc_data_set.run_single_test(prob, trials, MassSpecDataSet::Hart, gold_standard);
  }
  else { // run a series of tests with prob increasing by p_step to 1.0 = original; output results
    double p_step = -prob;
    spc_data_set.set_PE_r(PE_r);
    spc_data_set.set_PE_n_pseudo(PE_n_pseudo);

    char outfile_prefix_SAI[100];
    char outfile_prefix_PE[100];
    char outfile_prefix_Hart[100];
    sprintf(outfile_prefix_SAI, "%s_SAI_pstep%s_trials_%s",
	    argv[ARG_OUT_PREF], argv[ARG_PROB], argv[ARG_TRIALS]);
    sprintf(outfile_prefix_PE, "%s_PE_pstep%s_trials_%s_r_%s_npseudo_%s",
	    argv[ARG_OUT_PREF], argv[ARG_PROB], argv[ARG_TRIALS], argv[ARG_PE_R], argv[ARG_PE_N_PSEUDO]);
    sprintf(outfile_prefix_Hart, "%s_Hart_pstep%s_trials_%s",
	    argv[ARG_OUT_PREF], argv[ARG_PROB], argv[ARG_TRIALS]);

    spc_data_set.run_test(p_step, trials, MassSpecDataSet::SAI, string(outfile_prefix_SAI),
			  gold_standard);
    spc_data_set.run_test(p_step, trials, MassSpecDataSet::PE, string(outfile_prefix_PE),
			  gold_standard);
    spc_data_set.run_test(p_step, trials, MassSpecDataSet::Hart, string(outfile_prefix_Hart),
			  gold_standard);
  }
}
