# Supplementary material for: A sampling framework for incorporating quantitative mass spectrometry data in protein interaction analysis
Source: BMC Bioinformatics. 2013 Oct 4;14:299. doi: 10.1186/1471-2105-14-299 (PMC3851523; doi:10.1186/1471-2105-14-299)
Supplement: Additional file 2 — C++ implementation. We have included the C++ code for our implementations and documentation in a zipped archive file. The archive contains a readme file with instructions to compile the code and several sample files to illustrate usage. [file 1471-2105-14-299-S2.tgz › mass_spec_sampling/readme.txt]

Sep 10, 2013

This package contains code implementing and testing the sampling
framework for protein interaction analysis described in:

  "A sampling framework for incorporating quantitative mass spectrometry
  data in protein interaction analysis"

  George Tucker, Po-Ru Loh and Bonnie Berger
  
We provide our code for reference to support reproducibility; this
code does not implement a user-friendly software interface, but the
interested reader should be able to adapt the included C++ functions
as desired.

The following command compiles the code (assuming your system contains
libraries for OpenMP and the GNU Scientific Library):

  g++ compute_sampling_scores.cpp -O2 -Wall -fopenmp -lgsl -lgslcblas -o compute_sampling_scores

The code can then be invoked with a command such as the following:

  ./compute_sampling_scores dpim_spc.tab dpim_gold_standard.tab dpim_lengths.tab dpim 0.3 120 0.3 10

The arguments are:

- arg1 = data matrix file: (e.g., dpim_spc.tab)

  A tab-delimited (# preys) x (# baits) matrix in which each column
  corresponds to a pull-down experiment and each row corresponds to a
  prey; entries of the matrix contain spectral counts.  The baits and
  preys are identified by row and column headers with integer IDs, and
  when a protein occurs as both a bait and a prey, the same ID is used
  in the appropriate column and row headers.

- arg2 = gold standard file (e.g. dpim_gold_standard.tab)
  
  A tab-delimited file containing IDs of known interacting pairs along
  with the number of supporting gold standard data sets.

- arg3 = protein lengths for use in HGSCore (e.g. dpim_lengths.tab)
- arg4 = prefix for output files
- arg5 = realization probability
  
  Setting this parameter to a negative value runs the sampling method
  on a range of realization probabilities (e.g., -0.1 runs it for 0.1,
  0.2, ..., 0.9) and collates the results.

- arg6 = number of trials
- arg7 = r parameter for PE score
- arg8 = n_pseudo parameter for PE score

The example command line above runs HGSCore and our sampling approach
applied to the SAI, PE, and Hart et al. binary matrix methods on the
DPiM data set (Guruharsha et al. 2011) downloaded from the Cell
website, using data sets in the DroID database http://www.droidb.org/
as the gold standard for validation.  For each method, the code
computes scores for all possible interacting pairs, sorts them, and
outputs summary values of the numbers of top predictions supported by
at least G gold standard data sets, G running from 1 to 7 in the case
of DroID.
