# Supplementary material for: A sampling framework for incorporating quantitative mass spectrometry data in protein interaction analysis
Source: BMC Bioinformatics. 2013 Oct 4;14:299. doi: 10.1186/1471-2105-14-299 (PMC3851523; doi:10.1186/1471-2105-14-299)
Supplement: Additional file 2 — C++ implementation. We have included the C++ code for our implementations and documentation in a zipped archive file. The archive contains a readme file with instructions to compile the code and several sample files to illustrate usage. [file 1471-2105-14-299-S2.tgz › mass_spec_sampling/dpim_lengths.tab]

2384	FBgn0037338	764
2912	FBgn0035360	438
1990	FBgn0033989	444
299	FBgn0010438	147
1869	FBgn0036754	595
4152	FBgn0037332	1042
190	FBgn0037330	322
3403	FBgn0035452	486
4531	FBgn0037336	1305
2540	FBgn0061360	87
1752	FBgn0010431	218
2965	FBgn0034803	197
2234	FBgn0013983	274
2974	FBgn0051235	407
3654	FBgn0037339	711
154	FBgn0027567	920
1490	FBgn0037841	270
4278	FBgn0014018	972
1150	FBgn0027568	1249
1119	FBgn0027569	330
552	FBgn0051729	1088
954	FBgn0000173	152
4283	FBgn0026567	186
7	FBgn0000171	799
3590	FBgn0260860	146
3589	FBgn0260861	220
518	FBgn0260862	231
2939	FBgn0036207	503
3683	FBgn0011656	607
278	FBgn0026761	692
3135	FBgn0014930	154
1773	FBgn0039296	430
1693	FBgn0000377	703
4724	FBgn0033985	229
1604	FBgn0002936	238
2344	FBgn0030183	115
2590	FBgn0002932	673
3307	FBgn0033243	190
4926	FBgn0030189	506
4478	FBgn0013984	2145
286	FBgn0010434	700
1120	FBgn0033185	587
3805	FBgn0033184	457
3404	FBgn0034710	544
4979	FBgn0040355	222
4732	FBgn0001170	419
212	FBgn0004413	115
3231	FBgn0013531	269
1654	FBgn0033246	2572
3662	FBgn0011836	1222
937	FBgn0004419	429
3623	FBgn0033188	382
789	FBgn0033247	355
720	FBgn0015790	215
942	FBgn0015791	234
1381	FBgn0036117	419
1645	FBgn0050291	510
949	FBgn0015794	198
936	FBgn0015795	208
661	FBgn0015796	208
391	FBgn0015797	209
3068	FBgn0051343	962
4813	FBgn0015799	846
799	FBgn0037752	57
4219	FBgn0027914	727
1701	FBgn0033439	210
1135	FBgn0037755	450
4169	FBgn0031959	612
2348	FBgn0051344	404
4530	FBgn0020407	690
4778	FBgn0027360	93
2113	FBgn0027363	690
3606	FBgn0030982	125
2369	FBgn0023507	534
4909	FBgn0027560	810
3115	FBgn0010043	225
2338	FBgn0260994	835
3191	FBgn0036590	141
2777	FBgn0037230	593
1148	FBgn0260990	874
1245	FBgn0260991	756
2668	FBgn0036597	124
3451	FBgn0023509	987
470	FBgn0051232	123
4350	FBgn0036379	404
4437	FBgn0027073	533
1445	FBgn0032870	256
1160	FBgn0032876	791
2682	FBgn0015011	505
872	FBgn0032690	823
1012	FBgn0032691	775
3031	FBgn0036094	238
3517	FBgn0036373	536
3401	FBgn0033980	501
1806	FBgn0034142	517
3986	FBgn0036376	681
116	FBgn0032050	682
2591	FBgn0032051	663
180	FBgn0033059	420
371	FBgn0032053	175
3282	FBgn0032089	291
4563	FBgn0086364	830
894	FBgn0033051	528
1222	FBgn0004892	579
4222	FBgn0039188	517
2457	FBgn0034537	433
358	FBgn0033507	282
4237	FBgn0030158	163
4760	FBgn0027936	179
2589	FBgn0051908	393
3039	FBgn0003863	257
4182	FBgn0003867	354
3955	FBgn0034530	514
2743	FBgn0000442	769
3622	FBgn0034391	1542
4373	FBgn0034076	560
986	FBgn0037583	643
4281	FBgn0260401	145
326	FBgn0032906	247
1950	FBgn0032904	887
1743	FBgn0026566	187
217	FBgn0053868	124
2229	FBgn0035902	198
1184	FBgn0005616	774
1172	FBgn0005617	1040
1709	FBgn0035907	255
1415	FBgn0035906	252
3337	FBgn0035277	428
1052	FBgn0035904	242
1918	FBgn0035909	513
4071	FBgn0032587	474
3494	FBgn0000447	406
1439	FBgn0035473	149
510	FBgn0035471	303
3146	FBgn0035470	486
754	FBgn0039911	607
3865	FBgn0024542	372
553	FBgn0053087	4726
3501	FBgn0034394	476
2644	FBgn0027090	779
3777	FBgn0036564	366
2559	FBgn0026404	451
542	FBgn0020653	509
2438	FBgn0033616	507
3341	FBgn0033610	324
3423	FBgn0085436	2493
4057	FBgn0039795	650
3666	FBgn0038938	523
1115	FBgn0035879	1195
4811	FBgn0035878	514
2895	FBgn0030792	275
1378	FBgn0035872	606
2205	FBgn0035871	238
1204	FBgn0003607	207
4816	FBgn0023169	583
2819	FBgn0028646	708
113	FBgn0003600	636
2958	FBgn0250850	1236
3787	FBgn0002736	148
962	FBgn0028648	190
1502	FBgn0002735	206
3655	FBgn0005649	465
1801	FBgn0024891	227
2177	FBgn0024326	425
4733	FBgn0037981	385
2015	FBgn0037980	460
3484	FBgn0039595	351
2790	FBgn0037985	712
2483	FBgn0035612	54
568	FBgn0039358	394
92	FBgn0039359	136
2392	FBgn0032477	410
4199	FBgn0040211	440
3639	FBgn0039355	393
2236	FBgn0029990	415
1255	FBgn0032473	748
1267	FBgn0039350	337
4442	FBgn0015271	461
329	FBgn0032679	1413
3566	FBgn0035585	148
3313	FBgn0035584	181
1158	FBgn0086899	1255
3975	FBgn0086898	928
20	FBgn0086897	309
1738	FBgn0029094	219
1891	FBgn0086895	1243
3204	FBgn0036224	399
926	FBgn0035589	213
1964	FBgn0035588	318
3520	FBgn0024732	307
4543	FBgn0003733	924
161	FBgn0003732	1448
2371	FBgn0025608	465
4497	FBgn0030983	159
3768	FBgn0023458	3427
348	FBgn0029133	246
3441	FBgn0260482	318
1471	FBgn0029131	301
4348	FBgn0031995	507
2757	FBgn0029137	586
2722	FBgn0029688	2780
425	FBgn0029134	283
1722	FBgn0260464	215
3050	FBgn0003510	531
952	FBgn0029687	239
1898	FBgn0029686	912
225	FBgn0260460	189
806	FBgn0003514	175
175	FBgn0003517	314
4171	FBgn0052113	3920
3085	FBgn0050339	309
2977	FBgn0002021	516
4587	FBgn0037634	255
4489	FBgn0052115	476
4961	FBgn0050338	289
3386	FBgn0038804	442
2235	FBgn0038530	182
210	FBgn0035720	473
859	FBgn0038535	843
1610	FBgn0035726	509
2916	FBgn0035725	182
618	FBgn0024432	112
4958	FBgn0035299	284
2574	FBgn0035298	517
4720	FBgn0053205	447
2728	FBgn0035293	684
4731	FBgn0038038	432
3326	FBgn0032492	290
2104	FBgn0035294	479
3038	FBgn0030775	262
3247	FBgn0035203	393
2679	FBgn0035425	372
4898	FBgn0035083	85
2187	FBgn0259876	1300
2173	FBgn0052594	826
4191	FBgn0015037	514
4360	FBgn0035205	1151
1492	FBgn0000411	383
616	FBgn0031771	475
1340	FBgn0031772	164
3015	FBgn0000412	356
2424	FBgn0000414	2072
3053	FBgn0031776	127
4296	FBgn0039417	370
2063	FBgn0261020	327
4846	FBgn0039109	285
3064	FBgn0035209	139
3630	FBgn0000448	373
1355	FBgn0260049	605
2269	FBgn0039102	401
381	FBgn0003462	161
4334	FBgn0031745	431
2003	FBgn0033183	458
1558	FBgn0038407	556
4122	FBgn0031377	1024
2085	FBgn0035121	927
3063	FBgn0035120	164
2760	FBgn0028886	634
1005	FBgn0028887	1802
4829	FBgn0033539	732
4433	FBgn0034897	498
4351	FBgn0016013	418
4034	FBgn0004797	566
33	FBgn0017545	269
2460	FBgn0065032	158
2555	FBgn0041630	607
2355	FBgn0031115	437
108	FBgn0052418	265
4452	FBgn0031979	177
3591	FBgn0031111	176
4788	FBgn0053506	321
1330	FBgn0031972	410
4326	FBgn0034451	245
222	FBgn0016940	125
400	FBgn0031977	91
1302	FBgn0034455	272
359	FBgn0000565	240
4586	FBgn0034186	869
1436	FBgn0000566	394
1202	FBgn0034181	560
3633	FBgn0043001	141
1166	FBgn0000562	1005
2534	FBgn0038742	406
3096	FBgn0036501	229
1784	FBgn0038746	325
1931	FBgn0039613	701
1939	FBgn0039612	672
3516	FBgn0015946	139
3612	FBgn0015949	828
2130	FBgn0030512	788
3167	FBgn0030511	345
3530	FBgn0030510	363
2990	FBgn0031674	128
4572	FBgn0004878	794
2294	FBgn0015793	220
3653	FBgn0035078	324
4568	FBgn0031573	715
3378	FBgn0034050	296
1717	FBgn0034051	350
1843	FBgn0033431	378
2688	FBgn0031608	504
3138	FBgn0037504	282
803	FBgn0030734	376
4384	FBgn0034988	320
1416	FBgn0030731	599
1331	FBgn0051641	382
143	FBgn0034237	691
295	FBgn0034986	156
2745	FBgn0050295	716
3032	FBgn0031604	553
1435	FBgn0010222	304
1614	FBgn0034230	710
2494	FBgn0030738	821
1366	FBgn0011642	541
164	FBgn0011640	353
3127	FBgn0034709	432
3250	FBgn0026370	940
25	FBgn0026372	278
1470	FBgn0026373	276
1790	FBgn0031590	642
4971	FBgn0031591	206
1357	FBgn0027779	442
3225	FBgn0003415	2769
1159	FBgn0010328	713
1830	FBgn0030066	278
4867	FBgn0027610	281
4465	FBgn0033579	415
4506	FBgn0037485	439
4976	FBgn0053093	323
1391	FBgn0029915	188
4657	FBgn0051835	350
4580	FBgn0000629	761
2944	FBgn0036118	160
4752	FBgn0036818	337
2942	FBgn0036819	289
2530	FBgn0030421	344
4180	FBgn0038700	474
2321	FBgn0039723	174
162	FBgn0030354	1181
1963	FBgn0030357	98
2204	FBgn0034703	500
2754	FBgn0037439	626
2970	FBgn0036811	177
4840	FBgn0020307	781
924	FBgn0036740	227
3054	FBgn0036214	382
1969	FBgn0051739	1083
2564	FBgn0033996	492
37	FBgn0036213	156
1755	FBgn0033994	306
4260	FBgn0036211	317
818	FBgn0085192	87
1162	FBgn0033998	1302
779	FBgn0014141	858
3075	FBgn0037342	303
1293	FBgn0033339	1242
1488	FBgn0000183	751
2917	FBgn0034523	195
696	FBgn0000181	170
804	FBgn0000180	738
1179	FBgn0027513	421
522	FBgn0015222	243
1893	FBgn0051223	329
3819	FBgn0026576	448
4634	FBgn0050487	199
3105	FBgn0037184	63
3997	FBgn0027518	778
467	FBgn0260855	214
1915	FBgn0259169	306
523	FBgn0260857	118
474	FBgn0260856	217
4187	FBgn0036101	226
2619	FBgn0026320	159
4939	FBgn0039994	630
1288	FBgn0000346	746
3180	FBgn0260859	179
468	FBgn0260858	200
4645	FBgn0038167	568
4291	FBgn0040929	111
4221	FBgn0040928	128
3176	FBgn0040299	1074
1093	FBgn0038175	169
1101	FBgn0039431	1299
3188	FBgn0041713	439
3133	FBgn0039434	289
3817	FBgn0035896	181
3233	FBgn0034833	261
4616	FBgn0013813	5074
2324	FBgn0033423	516
1599	FBgn0034464	318
864	FBgn0015657	335
1874	FBgn0036107	157
1767	FBgn0027359	89
1253	FBgn0010356	705
111	FBgn0003062	345
3351	FBgn0030742	319
566	FBgn0010352	1106
1855	FBgn0010350	448
2896	FBgn0025458	1461
2039	FBgn0011802	1029
2373	FBgn0037760	1183
3647	FBgn0051357	395
4275	FBgn0038247	2003
3950	FBgn0028670	835
966	FBgn0037299	215
3285	FBgn0037298	431
665	FBgn0015521	82
679	FBgn0015520	631
2383	FBgn0031491	370
4492	FBgn0037297	443
3203	FBgn0037296	323
2788	FBgn0043456	604
3109	FBgn0037290	247
2431	FBgn0037293	516
3927	FBgn0004240	107
4757	FBgn0050190	378
1013	FBgn0050193	378
1771	FBgn0038250	361
2422	FBgn0038251	350
1510	FBgn0038252	354
3227	FBgn0036581	134
3815	FBgn0041588	564
3861	FBgn0259166	1281
2579	FBgn0037329	432
4247	FBgn0025456	212
1503	FBgn0031717	274
1096	FBgn0038773	677
4660	FBgn0032805	240
44	FBgn0005593	253
4070	FBgn0031118	2136
2780	FBgn0032800	942
1828	FBgn0036366	317
1319	FBgn0036367	290
4678	FBgn0036364	244
3901	FBgn0036365	1625
3910	FBgn0020257	563
417	FBgn0004066	250
1589	FBgn0052488	308
3388	FBgn0033048	483
4216	FBgn0036612	1186
2885	FBgn0032066	1004
1045	FBgn0033518	221
742	FBgn0004889	444
4238	FBgn0050172	113
4918	FBgn0004885	1465
2884	FBgn0032069	1008
2611	FBgn0036565	699
3963	FBgn0036566	894
4469	FBgn0051910	263
3405	FBgn0020508	255
2262	FBgn0082831	2019
2557	FBgn0020506	494
2287	FBgn0040918	401
22	FBgn0003261	576
3339	FBgn0003870	644
4637	FBgn0040899	71
275	FBgn0001168	338
2482	FBgn0038947	194
4223	FBgn0034588	680
54	FBgn0004403	152
3036	FBgn0004400	419
109	FBgn0004401	694
2112	FBgn0033194	3322
3635	FBgn0032248	200
2997	FBgn0035265	505
2710	FBgn0035914	480
2731	FBgn0035915	556
4902	FBgn0035916	404
2395	FBgn0035917	327
3394	FBgn0039297	251
185	FBgn0032240	155
3974	FBgn0032243	1048
1386	FBgn0032242	757
352	FBgn0024556	490
1474	FBgn0032244	333
2604	FBgn0002121	1094
1406	FBgn0032246	409
3894	FBgn0035462	632
3573	FBgn0003162	122
610	FBgn0013675	229
4692	FBgn0032692	417
2379	FBgn0020647	843
4328	FBgn0039698	307
2665	FBgn0014454	136
1154	FBgn0014455	324
304	FBgn0023517	290
2988	FBgn0023516	560
1557	FBgn0028419	277
4964	FBgn0042186	249
2641	FBgn0025519	596
1141	FBgn0033608	154
1018	FBgn0023518	2432
4726	FBgn0011693	261
1189	FBgn0028411	134
3778	FBgn0025693	499
4700	FBgn0039475	342
3349	FBgn0036316	472
318	FBgn0035868	347
1259	FBgn0004666	665
1716	FBgn0035866	180
3377	FBgn0035867	699
1528	FBgn0035860	245
910	FBgn0001291	373
4525	FBgn0031098	695
591	FBgn0028325	329
506	FBgn0028327	303
4948	FBgn0004179	229
3956	FBgn0034068	696
2326	FBgn0024332	820
3222	FBgn0024330	250
4211	FBgn0030274	541
4357	FBgn0034470	132
2376	FBgn0036915	529
2593	FBgn0037994	552
4795	FBgn0003079	740
492	FBgn0035600	308
1409	FBgn0035601	104
828	FBgn0035603	139
4614	FBgn0050163	94
2465	FBgn0032488	456
114	FBgn0035608	325
2563	FBgn0010591	546
2535	FBgn0037999	416
4139	FBgn0032598	578
4181	FBgn0036509	597
1846	FBgn0031544	477
4891	FBgn0035590	225
977	FBgn0035591	704
4936	FBgn0023097	1208
2759	FBgn0035593	348
3543	FBgn0032644	284
2100	FBgn0032646	319
4078	FBgn0031850	652
2051	FBgn0036579	431
815	FBgn0032643	549
4335	FBgn0086704	446
2576	FBgn0028523	456
730	FBgn0023423	598
1462	FBgn0003720	453
176	FBgn0025336	407
3051	FBgn0052850	148
2815	FBgn0031540	664
2485	FBgn0030768	455
4584	FBgn0029123	762
886	FBgn0260456	658
4158	FBgn0029128	716
3012	FBgn0035338	1873
3868	FBgn0001145	267
4395	FBgn0027083	583
2089	FBgn0025117	449
1089	FBgn0028744	618
4682	FBgn0033501	362
3826	FBgn0025681	1037
2368	FBgn0025680	543
811	FBgn0025683	699
1209	FBgn0025682	330
1789	FBgn0035734	130
2694	FBgn0025684	440
282	FBgn0025687	929
4111	FBgn0010389	730
4524	FBgn0035289	266
4818	FBgn0023095	781
1928	FBgn0033050	632
3428	FBgn0037881	696
3930	FBgn0038080	111
2667	FBgn0035281	181
4842	FBgn0004053	354
2097	FBgn0035283	278
3166	FBgn0035285	171
3489	FBgn0033504	2459
3673	FBgn0024944	646
3605	FBgn0036575	120
3891	FBgn0003612	571
4515	FBgn0004896	457
2320	FBgn0000406	437
1451	FBgn0031296	348
659	FBgn0000404	491
1657	FBgn0000405	529
860	FBgn0026015	876
2263	FBgn0031740	460
4566	FBgn0001147	450
4775	FBgn0027948	2043
2677	FBgn0026533	613
3314	FBgn0031749	399
183	FBgn0030765	77
3229	FBgn0037262	205
2721	FBgn0030603	464
1286	FBgn0039115	212
3006	FBgn0041585	508
2632	FBgn0039110	450
2006	FBgn0034368	398
3651	FBgn0030310	204
1948	FBgn0028331	626
265	FBgn0035136	815
4179	FBgn0003187	893
1903	FBgn0015298	161
2890	FBgn0053525	337
950	FBgn0003189	1388
4496	FBgn0033788	113
1022	FBgn0053520	140
1109	FBgn0053523	286
2186	FBgn0025592	475
3830	FBgn0037978	539
1349	FBgn0037979	1136
2282	FBgn0040153	364
1865	FBgn0036254	856
4960	FBgn0051111	270
3101	FBgn0037972	232
895	FBgn0010909	1103
3425	FBgn0017550	580
2196	FBgn0017551	412
4944	FBgn0030313	223
735	FBgn0000578	981
563	FBgn0000579	434
1877	FBgn0260817	581
941	FBgn0022268	213
3043	FBgn0031908	277
1342	FBgn0016978	449
3611	FBgn0034425	635
3147	FBgn0000715	348
4549	FBgn0000576	495
1270	FBgn0000577	553
1925	FBgn0040091	530
3913	FBgn0031770	546
4385	FBgn0033434	313
850	FBgn0043010	256
764	FBgn0043012	143
1546	FBgn0025806	183
2048	FBgn0038735	477
4865	FBgn0003866	955
2770	FBgn0038733	539
1651	FBgn0040093	329
3920	FBgn0038731	547
3921	FBgn0038730	538
3122	FBgn0039600	502
4642	FBgn0036503	113
824	FBgn0030504	1385
1577	FBgn0019643	276
688	FBgn0016685	153
3211	FBgn0023444	701
1238	FBgn0030501	250
577	FBgn0019644	244
1312	FBgn0030503	284
3800	FBgn0027930	400
4831	FBgn0011737	610
4785	FBgn0063667	323
4548	FBgn0025800	487
3818	FBgn0015286	202
1059	FBgn0030720	818
3602	FBgn0030722	255
4174	FBgn0030723	520
820	FBgn0010235	508
3463	FBgn0031637	776
3107	FBgn0035146	408
1894	FBgn0031631	679
1611	FBgn0031633	332
2290	FBgn0039425	365
402	FBgn0011327	325
3702	FBgn0034057	294
2036	FBgn0034089	397
2086	FBgn0034088	472
3352	FBgn0034735	662
4985	FBgn0000524	739
1663	FBgn0038088	228
271	FBgn0034087	1449
1737	FBgn0034086	254
1165	FBgn0000996	744
160	FBgn0011638	391
4749	FBgn0038490	281
4126	FBgn0029903	1267
2919	FBgn0030347	309
4361	FBgn0019637	726
2	FBgn0259139	587
4640	FBgn0004003	258
2420	FBgn0030346	350
796	FBgn0039735	157
2319	FBgn0030344	1148
601	FBgn0039737	478
909	FBgn0039730	385
1563	FBgn0039731	473
1902	FBgn0039732	162
2313	FBgn0039733	411
43	FBgn0036825	150
2144	FBgn0036824	415
3353	FBgn0036820	115
2934	FBgn0037428	307
2058	FBgn0030658	334
256	FBgn0035271	96
2105	FBgn0050342	331
2980	FBgn0011289	364
1468	FBgn0036771	376
3220	FBgn0037359	294
976	FBgn0036773	317
2609	FBgn0037609	276
2718	FBgn0037354	258
551	FBgn0037607	581
3498	FBgn0037356	439
678	FBgn0037357	774
1341	FBgn0014133	1109
189	FBgn0037351	206
1482	FBgn0040010	183
2941	FBgn0037601	503
3338	FBgn0027504	1005
2537	FBgn0026582	377
657	FBgn0015402	967
2239	FBgn0034886	915
4001	FBgn0027500	1147
2169	FBgn0026585	459
1779	FBgn0037199	167
634	FBgn0011742	400
4523	FBgn0011741	399
2963	FBgn0083968	85
2121	FBgn0011747	1550
356	FBgn0019936	121
638	FBgn0011745	377
643	FBgn0011744	419
3448	FBgn0000352	1202
3749	FBgn0030345	343
2428	FBgn0026749	111
4188	FBgn0052557	646
4343	FBgn0035276	428
2007	FBgn0026741	187
2360	FBgn0038398	388
3421	FBgn0033853	485
2726	FBgn0033857	136
4940	FBgn0033855	390
65	FBgn0040284	256
501	FBgn0040285	113
186	FBgn0040286	196
4258	FBgn0039045	364
2210	FBgn0040281	491
3911	FBgn0030234	178
9	FBgn0030235	639
178	FBgn0035147	351
1405	FBgn0035571	294
604	FBgn0014869	256
487	FBgn0014868	450
1522	FBgn0085234	218
2854	FBgn0038466	733
3076	FBgn0033457	277
3186	FBgn0050503	174
2853	FBgn0033454	788
2052	FBgn0033453	349
471	FBgn0033452	219
2041	FBgn0033450	257
2446	FBgn0030269	296
1376	FBgn0037770	531
4330	FBgn0010340	262
934	FBgn0010341	192
4242	FBgn0035143	353
2385	FBgn0051367	448
3774	FBgn0033292	282
437	FBgn0010348	183
3968	FBgn0010349	4662
159	FBgn0051363	186
1976	FBgn0038269	901
1912	FBgn0034958	401
1778	FBgn0038461	283
349	FBgn0051694	426
1002	FBgn0010741	144
4599	FBgn0020493	569
4095	FBgn0028644	535
1776	FBgn0050187	441
4821	FBgn0050184	224
1057	FBgn0013764	597
3690	FBgn0032171	235
2859	FBgn0030304	379
2339	FBgn0031356	537
4863	FBgn0085432	752
3465	FBgn0085433	566
608	FBgn0083919	956
3079	FBgn0038065	168
3632	FBgn0039858	567
4838	FBgn0032814	579
693	FBgn0005585	407
2017	FBgn0005586	221
561	FBgn0004507	845
4083	FBgn0032812	474
1389	FBgn0037728	185
4325	FBgn0032072	243
4670	FBgn0004509	286
1317	FBgn0032818	384
4690	FBgn0010391	615
4285	FBgn0019938	1643
3396	FBgn0032075	309
1619	FBgn0004873	740
2550	FBgn0036000	419
2184	FBgn0033079	430
1786	FBgn0035149	319
3219	FBgn0004875	1938
4765	FBgn0032374	221
4284	FBgn0035989	292
4583	FBgn0023215	791
294	FBgn0036557	377
2945	FBgn0036008	332
4875	FBgn0036551	285
2686	FBgn0023211	118
306	FBgn0023212	119
145	FBgn0023213	1667
940	FBgn0020513	430
4339	FBgn0039856	473
12	FBgn0003887	457
2452	FBgn0051961	356
16	FBgn0003884	451
3657	FBgn0025803	907
2382	FBgn0032371	368
777	FBgn0015622	606
67	FBgn0003888	455
2610	FBgn0004435	354
1658	FBgn0015625	576
4282	FBgn0004181	378
2769	FBgn0035091	598
4968	FBgn0050387	1479
4617	FBgn0036488	80
1852	FBgn0036487	502
1932	FBgn0001114	1027
3667	FBgn0033259	761
4412	FBgn0037792	873
2347	FBgn0036481	490
2331	FBgn0010398	429
4006	FBgn0067779	1008
2820	FBgn0032258	777
2212	FBgn0028540	192
1169	FBgn0032256	544
4280	FBgn0039937	600
4393	FBgn0260746	638
2219	FBgn0045770	536
1010	FBgn0039280	368
1885	FBgn0032250	320
4195	FBgn0039283	420
2284	FBgn0014469	527
652	FBgn0001624	976
2809	FBgn0001330	1193
964	FBgn0036149	1234
840	FBgn0020633	721
4738	FBgn0014467	297
3052	FBgn0033674	434
2341	FBgn0033673	597
1692	FBgn0023506	502
1356	FBgn0010415	76
3859	FBgn0023508	851
1946	FBgn0039774	705
3521	FBgn0028406	451
4880	FBgn0027559	432
483	FBgn0028401	213
2249	FBgn0033679	389
3206	FBgn0035851	994
4047	FBgn0035850	373
1712	FBgn0035853	182
3964	FBgn0037313	264
2220	FBgn0035855	390
3586	FBgn0035854	77
2675	FBgn0035857	504
2067	FBgn0040279	269
1480	FBgn0004698	331
2983	FBgn0038419	149
2012	FBgn0035639	262
3309	FBgn0035638	422
49	FBgn0041775	648
3761	FBgn0035631	288
1404	FBgn0035630	392
3696	FBgn0037317	338
4259	FBgn0031832	445
3992	FBgn0028467	994
250	FBgn0002593	113
1863	FBgn0002590	229
1326	FBgn0001248	451
4244	FBgn0032494	251
2180	FBgn0024188	185
3958	FBgn0032499	697
4930	FBgn0053208	3113
1316	FBgn0024183	491
3144	FBgn0032652	138
3689	FBgn0032651	233
2217	FBgn0053191	477
3192	FBgn0039505	136
3588	FBgn0051251	307
1181	FBgn0034002	602
1759	FBgn0028533	298
4631	FBgn0028535	216
1205	FBgn0005638	450
3618	FBgn0005636	758
557	FBgn0005634	2025
2175	FBgn0005632	2774
565	FBgn0005633	183
2334	FBgn0005630	666
1829	FBgn0052485	223
1116	FBgn0052484	662
407	FBgn0015282	440
984	FBgn0052486	413
2504	FBgn0003065	189
892	FBgn0029113	701
440	FBgn0260441	140
2425	FBgn0025455	885
2791	FBgn0030814	518
188	FBgn0025457	327
776	FBgn0029118	417
4388	FBgn0024985	487
50	FBgn0024987	444
10	FBgn0038293	710
3532	FBgn0035709	230
713	FBgn0024980	258
3216	FBgn0052133	2295
592	FBgn0016687	291
2251	FBgn0025697	564
3855	FBgn0035707	682
738	FBgn0026175	159
3580	FBgn0025692	240
817	FBgn0052138	1175
4321	FBgn0052573	393
2413	FBgn0083969	1109
4718	FBgn0025640	305
3971	FBgn0011603	944
4302	FBgn0250874	429
4751	FBgn0030348	316
2349	FBgn0029753	478
3627	FBgn0005278	139
4888	FBgn0034461	192
1835	FBgn0037687	284
606	FBgn0028336	468
488	FBgn0003660	110
3771	FBgn0031284	256
2056	FBgn0031285	320
1269	FBgn0031286	455
1254	FBgn0031287	339
2771	FBgn0261004	995
3567	FBgn0031282	298
3545	FBgn0053348	199
3799	FBgn0022073	118
3371	FBgn0031289	317
4131	FBgn0043903	1283
3770	FBgn0022070	507
2124	FBgn0039120	1180
2868	FBgn0039125	579
2072	FBgn0003401	456
1883	FBgn0039126	278
253	FBgn0039129	156
3970	FBgn0052000	1452
3579	FBgn0025642	226
4685	FBgn0038589	90
363	FBgn0025582	436
2279	FBgn0020368	615
1921	FBgn0038465	698
1748	FBgn0038464	785
4130	FBgn0038463	553
3154	FBgn0035142	1257
912	FBgn0035141	177
1126	FBgn0020367	615
2551	FBgn0031359	273
4303	FBgn0038584	561
627	FBgn0017567	218
547	FBgn0017566	732
4573	FBgn0012049	748
1673	FBgn0034035	439
1494	FBgn0002734	174
712	FBgn0037943	499
3456	FBgn0011244	649
2523	FBgn0026179	1221
1094	FBgn0011241	245
4312	FBgn0031914	312
301	FBgn0026170	91
2243	FBgn0019972	340
1746	FBgn0026176	162
583	FBgn0031912	513
1197	FBgn0034433	367
4468	FBgn0036704	219
2993	FBgn0001285	272
4235	FBgn0003310	598
2354	FBgn0003317	583
2189	FBgn0030164	333
272	FBgn0039635	366
4286	FBgn0003089	293
2468	FBgn0039636	504
2454	FBgn0036946	849
2194	FBgn0030538	262
3862	FBgn0016696	779
411	FBgn0016697	245
3598	FBgn0039639	172
533	FBgn0016691	127
4503	FBgn0052313	182
1193	FBgn0016693	535
3697	FBgn0016694	265
4667	FBgn0031758	229
1991	FBgn0010808	224
3151	FBgn0038195	371
3915	FBgn0003082	536
1547	FBgn0010803	431
3596	FBgn0035875	163
982	FBgn0015321	200
1283	FBgn0030088	201
4212	FBgn0004379	815
1906	FBgn0051619	1395
2191	FBgn0015324	227
3896	FBgn0030081	603
4201	FBgn0036942	307
3928	FBgn0031629	232
1306	FBgn0011336	775
4367	FBgn0023181	460
4347	FBgn0030087	1228
717	FBgn0030086	536
351	FBgn0000212	1659
86	FBgn0004922	218
2118	FBgn0034097	144
1029	FBgn0034726	156
459	FBgn0034727	393
2969	FBgn0040339	144
4470	FBgn0034099	251
4067	FBgn0038098	712
3042	FBgn0038099	510
4228	FBgn0029977	487
747	FBgn0029975	322
2394	FBgn0029974	341
2998	FBgn0259143	170
1187	FBgn0259142	408
3957	FBgn0029970	736
4117	FBgn0039352	608
3929	FBgn0039703	131
1940	FBgn0032923	495
2690	FBgn0039705	428
2549	FBgn0031321	428
209	FBgn0029979	946
4292	FBgn0259704	434
3099	FBgn0036833	424
3755	FBgn0031320	456
3917	FBgn0035619	525
2421	FBgn0031455	135
2622	FBgn0035838	535
3877	FBgn0037360	640
4828	FBgn0004841	556
4000	FBgn0037365	425
3168	FBgn0037364	269
4952	FBgn0051206	191
316	FBgn0034893	193
2685	FBgn0027532	768
3993	FBgn0027535	973
821	FBgn0040388	999
1500	FBgn0030663	163
4561	FBgn0011758	545
4098	FBgn0010114	892
1309	FBgn0026592	251
2976	FBgn0038389	177
1671	FBgn0030398	198
3030	FBgn0037165	306
203	FBgn0034138	148
2538	FBgn0026598	1068
3091	FBgn0030394	271
2491	FBgn0038381	323
4346	FBgn0011754	561
2956	FBgn0038387	142
944	FBgn0029709	209
757	FBgn0025865	560
2848	FBgn0000326	563
3791	FBgn0026751	615
4085	FBgn0010309	911
1066	FBgn0016983	928
2855	FBgn0016984	793
2181	FBgn0032702	429
423	FBgn0010590	225
4004	FBgn0027554	657
4125	FBgn0031759	1839
645	FBgn0033844	418
2375	FBgn0033845	922
4014	FBgn0034939	617
1441	FBgn0030710	515
1367	FBgn0030245	454
4644	FBgn0026188	573
3240	FBgn0030243	1129
1414	FBgn0037562	141
2246	FBgn0039413	335
1177	FBgn0030240	890
3367	FBgn0031622	496
366	FBgn0014870	798
2149	FBgn0033448	457
45	FBgn0015778	691
2849	FBgn0037117	831
4883	FBgn0051716	1051
2032	FBgn0036165	300
1833	FBgn0033446	233
1960	FBgn0030809	1825
2171	FBgn0031149	714
4094	FBgn0033443	655
1513	FBgn0037707	375
1951	FBgn0040259	529
3289	FBgn0037115	643
3271	FBgn0029702	486
4581	FBgn0033288	1292
1720	FBgn0037700	309
3898	FBgn0040251	520
1182	FBgn0010575	2331
3022	FBgn0037708	522
2157	FBgn0034948	318
4399	FBgn0000039	577
4517	FBgn0026417	279
3540	FBgn0037110	155
868	FBgn0260944	145
4336	FBgn0043825	458
3906	FBgn0030674	5147
3399	FBgn0031220	121
300	FBgn0038275	277
1371	FBgn0038272	470
3011	FBgn0034945	267
576	FBgn0038271	471
2295	FBgn0015034	532
2154	FBgn0030328	551
4224	FBgn0033268	144
4533	FBgn0036769	237
350	FBgn0030329	417
597	FBgn0036762	505
4770	FBgn0085404	569
1597	FBgn0036760	331
3218	FBgn0036761	338
3070	FBgn0036766	181
2302	FBgn0027616	711
1279	FBgn0085402	1060
4304	FBgn0036381	495
1919	FBgn0013272	1077
723	FBgn0013275	643
2502	FBgn0004047	421
1886	FBgn0036386	953
2500	FBgn0004045	440
3431	FBgn0058191	379
812	FBgn0032006	1510
2029	FBgn0032005	456
1626	FBgn0032004	288
3108	FBgn0032002	171
4081	FBgn0032001	159
4075	FBgn0034314	436
3854	FBgn0033062	940
1448	FBgn0037019	342
2281	FBgn0037018	285
3660	FBgn0036546	316
335	FBgn0034641	1545
3476	FBgn0036016	289
42	FBgn0004867	268
953	FBgn0004868	444
792	FBgn0037011	261
2681	FBgn0011335	392
4633	FBgn0040996	97
4319	FBgn0013342	126
77	FBgn0003890	458
2723	FBgn0003891	2516
121	FBgn0004198	2175
1726	FBgn0015618	455
3879	FBgn0031016	932
466	FBgn0037383	228
1074	FBgn0015614	171
1261	FBgn0015617	354
4250	FBgn0038327	299
2261	FBgn0015036	497
173	FBgn0015610	431
3440	FBgn0037384	313
4063	FBgn0034315	465
1124	FBgn0011230	5323
646	FBgn0001108	1266
2031	FBgn0001104	356
995	FBgn0004465	418
1338	FBgn0050085	1417
2018	FBgn0004462	482
3360	FBgn0004463	1138
2456	FBgn0037688	449
3570	FBgn0038090	350
3650	FBgn0030206	582
2798	FBgn0035443	718
2027	FBgn0035440	316
1811	FBgn0035444	82
3931	FBgn0030840	539
981	FBgn0032713	520
3021	FBgn0031467	303
2377	FBgn0053056	344
3415	FBgn0053051	212
4172	FBgn0001321	690
1236	FBgn0001323	648
2415	FBgn0020626	785
4352	FBgn0010097	458
3170	FBgn0020623	407
2408	FBgn0033665	342
1548	FBgn0021761	1366
3174	FBgn0023530	141
719	FBgn0021765	127
3462	FBgn0041712	433
2490	FBgn0031769	488
455	FBgn0033669	271
1857	FBgn0086532	469
3713	FBgn0003511	357
3062	FBgn0034569	566
4849	FBgn0000557	463
201	FBgn0004687	154
1555	FBgn0032397	590
2079	FBgn0032820	344
1399	FBgn0051549	258
3468	FBgn0032394	246
362	FBgn0032393	463
2476	FBgn0035848	442
3279	FBgn0032390	232
4198	FBgn0033458	488
2075	FBgn0260467	303
2552	FBgn0052631	313
2924	FBgn0035626	196
526	FBgn0053230	447
916	FBgn0001223	175
4176	FBgn0035625	1204
2178	FBgn0035622	593
4522	FBgn0035206	308
1803	FBgn0052638	160
3558	FBgn0052639	143
444	FBgn0001258	333
1900	FBgn0024191	840
255	FBgn0024196	98
550	FBgn0260462	351
4595	FBgn0039946	389
2908	FBgn0051548	257
1446	FBgn0001254	467
2831	FBgn0013726	540
756	FBgn0001257	268
585	FBgn0038922	371
4887	FBgn0032625	191
2335	FBgn0032624	423
1641	FBgn0032620	436
1244	FBgn0001222	692
4763	FBgn0045495	448
3922	FBgn0033716	250
3783	FBgn0033717	530
2233	FBgn0028507	342
2463	FBgn0028506	127
1223	FBgn0022936	325
4591	FBgn0022935	846
3162	FBgn0052500	284
1922	FBgn0004449	3298
1907	FBgn0028509	764
2365	FBgn0052831	306
1696	FBgn0038927	577
4386	FBgn0003076	561
313	FBgn0028980	300
115	FBgn0025463	516
3524	FBgn0039702	448
1952	FBgn0028985	380
1941	FBgn0028984	428
4315	FBgn0039654	873
581	FBgn0003071	951
3273	FBgn0024992	505
2374	FBgn0030000	610
3583	FBgn0024996	353
3526	FBgn0024994	369
2773	FBgn0039704	745
2850	FBgn0035713	1834
248	FBgn0003274	114
925	FBgn0035715	328
3381	FBgn0003278	1130
13	FBgn0003279	402
4431	FBgn0046704	1215
453	FBgn0053303	459
3661	FBgn0053302	341
2496	FBgn0032538	271
2680	FBgn0036248	369
2515	FBgn0033060	318
900	FBgn0039252	731
2405	FBgn0039251	408
1978	FBgn0039250	755
1106	FBgn0039254	298
709	FBgn0086444	895
642	FBgn0086446	186
1514	FBgn0086441	740
1099	FBgn0086442	1050
650	FBgn0086443	559
4707	FBgn0030803	331
131	FBgn0003676	558
1670	FBgn0038536	254
2414	FBgn0028343	1111
508	FBgn0028342	158
4127	FBgn0028341	499
4956	FBgn0261016	1837
374	FBgn0261014	760
1344	FBgn0022069	688
56	FBgn0260010	215
4624	FBgn0033519	73
2570	FBgn0039136	244
2342	FBgn0052549	613
4112	FBgn0003416	1237
974	FBgn0039328	410
971	FBgn0003410	315
3487	FBgn0039800	160
527	FBgn0039130	330
2436	FBgn0039131	532
3965	FBgn0052016	1011
3978	FBgn0052541	901
3544	FBgn0044810	143
4239	FBgn0039139	609
2238	FBgn0035154	447
3962	FBgn0038476	571
2314	FBgn0035157	529
4878	FBgn0035150	996
1511	FBgn0038471	303
1037	FBgn0038472	323
165	FBgn0038473	582
4050	FBgn0010504	337
90	FBgn0024841	193
4337	FBgn0036997	368
21	FBgn0024846	366
2767	FBgn0017577	734
1530	FBgn0087005	199
2650	FBgn0039427	165
1360	FBgn0017572	340
1519	FBgn0087002	3352
4110	FBgn0033095	895
4100	FBgn0012051	829
3847	FBgn0051776	631
4079	FBgn0036353	335
3762	FBgn0026602	367
4118	FBgn0036934	601
102	FBgn0259937	228
1677	FBgn0259934	607
53	FBgn0017579	167
1653	FBgn0034401	1023
2059	FBgn0034400	2684
1691	FBgn0034402	317
543	FBgn0031437	152
2904	FBgn0031436	143
4473	FBgn0030880	359
62	FBgn0022288	457
2329	FBgn0037912	318
4011	FBgn0034158	666
3346	FBgn0031381	149
4876	FBgn0037345	199
1554	FBgn0052699	534
1273	FBgn0039629	320
2626	FBgn0013759	610
4377	FBgn0044812	130
3190	FBgn0039622	174
1561	FBgn0025712	161
1655	FBgn0003302	336
2403	FBgn0037911	341
1247	FBgn0039626	575
829	FBgn0025716	426
3512	FBgn0039625	324
1264	FBgn0030524	211
1850	FBgn0028968	898
3446	FBgn0052306	1520
2268	FBgn0030142	314
1901	FBgn0030520	510
2101	FBgn0030521	331
497	FBgn0019624	150
3977	FBgn0028962	1013
2655	FBgn0035238	251
1343	FBgn0028965	377
956	FBgn0030529	262
4847	FBgn0031434	377
4973	FBgn0031197	221
1754	FBgn0037368	301
3938	FBgn0064126	479
3748	FBgn0037200	359
4467	FBgn0031721	239
3362	FBgn0031657	334
438	FBgn0010217	128
3797	FBgn0027929	404
4464	FBgn0031653	259
612	FBgn0010213	218
911	FBgn0031651	248
385	FBgn0015331	620
1147	FBgn0030096	458
4398	FBgn0030148	743
3249	FBgn0030092	191
2433	FBgn0027949	382
4708	FBgn0030090	322
3434	FBgn0027534	1258
149	FBgn0026611	985
4942	FBgn0034711	539
1623	FBgn0051200	285
4712	FBgn0010501	324
1917	FBgn0037533	485
4207	FBgn0061361	249
4072	FBgn0260442	2170
3173	FBgn0038667	146
2643	FBgn0038666	510
216	FBgn0259152	993
2602	FBgn0030412	1255
751	FBgn0039714	356
1672	FBgn0030411	312
1517	FBgn0039712	310
41	FBgn0039713	209
1027	FBgn0039710	485
2416	FBgn0039711	301
1817	FBgn0036847	222
1515	FBgn0036846	485
834	FBgn0036844	498
2979	FBgn0259978	606
2386	FBgn0034396	744
502	FBgn0034398	187
4430	FBgn0029944	623
4955	FBgn0036849	270
4935	FBgn0010110	2302
778	FBgn0037376	406
1241	FBgn0037377	450
969	FBgn0030894	353
1198	FBgn0010109	436
2228	FBgn0030892	158
4920	FBgn0010113	651
1753	FBgn0037370	348
1017	FBgn0030891	589
3801	FBgn0027526	321
560	FBgn0010100	788
1837	FBgn0034543	219
4900	FBgn0013755	214
449	FBgn0037378	236
3143	FBgn0034576	171
3384	FBgn0037170	517
2270	FBgn0025879	211
1085	FBgn0030386	240
1397	FBgn0011768	380
3315	FBgn0030384	345
2906	FBgn0037177	121
2691	FBgn0034372	442
1095	FBgn0034371	311
3324	FBgn0051924	237
3905	FBgn0011761	108
197	FBgn0011760	90
3715	FBgn0011763	442
2546	FBgn0029818	675
4418	FBgn0029819	559
632	FBgn0000045	377
3786	FBgn0000330	416
2795	FBgn0026722	1328
1377	FBgn0010292	437
3269	FBgn0029812	308
935	FBgn0000339	145
4932	FBgn0026326	731
927	FBgn0039402	257
1729	FBgn0033874	353
1428	FBgn0050410	242
3994	FBgn0027528	880
2508	FBgn0010583	549
2981	FBgn0033873	341
4841	FBgn0000286	483
711	FBgn0033879	296
3306	FBgn0037571	262
302	FBgn0037573	400
1799	FBgn0036623	398
3125	FBgn0036622	381
1104	FBgn0036621	820
2116	FBgn0036627	353
3711	FBgn0033474	228
1394	FBgn0033477	190
1164	FBgn0036624	1118
4737	FBgn0032491	193
2598	FBgn0061356	401
1980	FBgn0034579	133
3796	FBgn0061354	491
2128	FBgn0033273	462
2364	FBgn0033272	386
2387	FBgn0033271	451
3900	FBgn0030339	506
654	FBgn0037712	825
4064	FBgn0015040	523
1534	FBgn0037718	499
965	FBgn0037719	400
3736	FBgn0037843	217
4722	FBgn0039666	116
2765	FBgn0260952	12000
3503	FBgn0033275	237
2260	FBgn0039667	516
2875	FBgn0026433	502
4532	FBgn0038832	726
4815	FBgn0026431	651
3301	FBgn0032478	345
1791	FBgn0034971	460
1215	FBgn0034970	396
3883	FBgn0085411	804
1992	FBgn0038049	379
4246	FBgn0050362	256
101	FBgn0038046	397
1575	FBgn0036713	212
3286	FBgn0036712	715
3863	FBgn0040394	561
3046	FBgn0038042	353
3504	FBgn0052711	74
1882	FBgn0000283	1097
2172	FBgn0021979	317
1226	FBgn0013263	568
3452	FBgn0026374	719
1680	FBgn0032015	331
3723	FBgn0032016	398
1996	FBgn0032017	365
726	FBgn0013269	358
946	FBgn0037008	355
2930	FBgn0050411	142
1582	FBgn0050412	293
1694	FBgn0004856	548
2406	FBgn0036533	158
2099	FBgn0036020	384
4204	FBgn0036023	269
2278	FBgn0013467	123
4665	FBgn0051413	562
1664	FBgn0037001	417
3299	FBgn0050148	125
4552	FBgn0004858	553
3065	FBgn0037007	178
182	FBgn0015602	283
1313	FBgn0039554	714
1625	FBgn0039104	230
4771	FBgn0028900	333
1512	FBgn0033381	227
1721	FBgn0030718	222
1478	FBgn0030871	354
4728	FBgn0030872	341
3903	FBgn0004864	1178
2474	FBgn0030874	360
2915	FBgn0027259	184
1631	FBgn0037396	337
4676	FBgn0035050	452
4558	FBgn0001133	571
4409	FBgn0001137	296
3991	FBgn0001139	710
1838	FBgn0050090	292
3693	FBgn0010422	314
3641	FBgn0002441	1478
4833	FBgn0026058	383
3782	FBgn0035254	295
4651	FBgn0011785	2233
507	FBgn0035438	239
791	FBgn0024509	357
4124	FBgn0052732	538
2057	FBgn0035432	450
3136	FBgn0035431	200
3753	FBgn0020611	443
1196	FBgn0023528	398
1774	FBgn0023529	924
535	FBgn0032704	250
3949	FBgn0031379	638
1983	FBgn0037566	355
2497	FBgn0023522	402
24	FBgn0020618	319
4656	FBgn0033653	324
2288	FBgn0023526	435
2772	FBgn0033654	814
3824	FBgn0033657	856
3266	FBgn0052022	179
2070	FBgn0028427	31
2506	FBgn0028424	440
2227	FBgn0010611	466
1075	FBgn0013591	1974
4605	FBgn0028420	874
4417	FBgn0035498	709
3171	FBgn0033067	177
1453	FBgn0039558	279
4592	FBgn0033491	986
4026	FBgn0033495	460
1339	FBgn0028429	311
2663	FBgn0032388	110
2359	FBgn0030717	422
2996	FBgn0039069	355
519	FBgn0032833	183
1794	FBgn0032217	562
4698	FBgn0033981	505
4980	FBgn0035383	668
1450	FBgn0053229	168
2493	FBgn0035388	536
3822	FBgn0041094	281
2595	FBgn0034894	189
2587	FBgn0035542	418
135	FBgn0035541	147
538	FBgn0035540	347
4834	FBgn0001269	577
2763	FBgn0038865	555
3224	FBgn0035895	1033
1735	FBgn0013732	823
1643	FBgn0038868	310
4355	FBgn0035890	583
1410	FBgn0014877	214
2666	FBgn0020765	106
2073	FBgn0032635	405
2573	FBgn0020767	520
2316	FBgn0020766	454
704	FBgn0243512	477
1715	FBgn0243511	949
2556	FBgn0033725	124
1210	FBgn0023417	466
3361	FBgn0036775	416
4798	FBgn0032638	495
991	FBgn0028515	360
4694	FBgn0024293	394
2412	FBgn0022943	155
227	FBgn0022942	801
4668	FBgn0052806	206
1452	FBgn0035947	605
3893	FBgn0035945	621
4186	FBgn0035942	995
2830	FBgn0013334	345
1337	FBgn0028992	327
4143	FBgn0036529	591
4170	FBgn0052159	853
1977	FBgn0002069	532
2489	FBgn0036160	379
1212	FBgn0028999	470
3262	FBgn0035097	191
2744	FBgn0033638	1298
2010	FBgn0025674	401
2672	FBgn0035090	508
2434	FBgn0025676	392
346	FBgn0025678	434
4922	FBgn0052451	1063
3983	FBgn0041150	114
2145	FBgn0011710	362
4570	FBgn0035769	819
2152	FBgn0015509	775
4031	FBgn0019952	549
1127	FBgn0037810	1421
2047	FBgn0033734	459
199	FBgn0037815	234
2736	FBgn0032520	628
3935	FBgn0020224	879
4796	FBgn0035522	1169
254	FBgn0086472	118
1527	FBgn0033367	685
914	FBgn0039246	464
3391	FBgn0029770	183
2950	FBgn0062412	175
3648	FBgn0034573	433
2560	FBgn0029778	495
4183	FBgn0013953	655
4218	FBgn0029003	366
1496	FBgn0029002	280
4023	FBgn0034229	391
3025	FBgn0029006	1062
3663	FBgn0022724	329
3979	FBgn0003423	682
2727	FBgn0033289	537
4410	FBgn0034021	578
3561	FBgn0029552	133
3664	FBgn0038449	500
4857	FBgn0045842	565
631	FBgn0026878	159
4735	FBgn0037661	338
4102	FBgn0034572	958
2585	FBgn0038912	321
978	FBgn0035162	470
469	FBgn0035165	185
2631	FBgn0035164	223
3393	FBgn0038915	187
2716	FBgn0035166	395
2914	FBgn0044323	748
4924	FBgn0040319	718
4107	FBgn0020386	540
2407	FBgn0031188	242
1019	FBgn0020388	814
1766	FBgn0030528	284
3033	FBgn0037926	1253
3379	FBgn0037924	1267
2393	FBgn0037709	440
338	FBgn0087013	1106
156	FBgn0029176	432
3982	FBgn0029175	718
1392	FBgn0029174	440
2823	FBgn0034029	456
2283	FBgn0002183	1123
2720	FBgn0029170	287
1117	FBgn0031392	739
2094	FBgn0031421	521
261	FBgn0016726	77
1647	FBgn0031423	260
2670	FBgn0034144	437
26	FBgn0064225	300
3875	FBgn0000527	880
1129	FBgn0034411	416
4316	FBgn0000529	430
691	FBgn0030362	320
2305	FBgn0031398	279
2872	FBgn0031399	868
3433	FBgn0030434	260
4408	FBgn0034418	631
2775	FBgn0030589	623
3542	FBgn0043533	126
1780	FBgn0028693	265
3841	FBgn0043535	170
1560	FBgn0025700	191
3613	FBgn0003334	878
4845	FBgn0039655	374
3665	FBgn0031975	769
4551	FBgn0003330	436
3283	FBgn0039651	345
2028	FBgn0039099	208
2882	FBgn0026150	614
1987	FBgn0260480	359
922	FBgn0019960	740
2432	FBgn0028970	348
2835	FBgn0019968	1958
1464	FBgn0028974	1371
2450	FBgn0039094	384
2488	FBgn0028425	501
3223	FBgn0035754	259
3491	FBgn0031738	545
2258	FBgn0031739	316
4490	FBgn0000032	439
3016	FBgn0031736	333
4675	FBgn0031730	436
1024	FBgn0043002	129
896	FBgn0027889	600
151	FBgn0010774	267
148	FBgn0030061	479
2250	FBgn0034943	417
1073	FBgn0030067	344
231	FBgn0010770	461
2025	FBgn0031643	604
1804	FBgn0010747	509
1970	FBgn0011604	1028
4368	FBgn0027885	537
3243	FBgn0034707	819
3676	FBgn0034704	668
749	FBgn0029959	219
2706	FBgn0259168	608
1911	FBgn0038678	108
4835	FBgn0260243	589
4607	FBgn0038146	923
4869	FBgn0000166	495
4626	FBgn0026090	101
1000	FBgn0000239	684
2117	FBgn0038675	214
4589	FBgn0003715	1144
2062	FBgn0038376	867
3740	FBgn0030467	269
2982	FBgn0030465	356
4420	FBgn0034225	600
4518	FBgn0027611	1081
4105	FBgn0024179	914
2092	FBgn0036857	541
1750	FBgn0036850	246
3943	FBgn0034380	741
3355	FBgn0036853	202
4680	FBgn0037809	289
2200	FBgn0046222	808
4161	FBgn0034389	955
1383	FBgn0027081	691
1578	FBgn0041707	277
2901	FBgn0030605	118
3951	FBgn0028663	90
755	FBgn0037063	279
843	FBgn0027084	608
1088	FBgn0027087	523
784	FBgn0027086	1230
2725	FBgn0027088	766
239	FBgn0034564	80
4741	FBgn0023091	391
324	FBgn0010173	604
4886	FBgn0034563	120
2628	FBgn0035087	244
628	FBgn0015299	111
1398	FBgn0000308	127
2968	FBgn0011770	265
4087	FBgn0011771	1127
3496	FBgn0037140	569
355	FBgn0011774	632
1351	FBgn0034360	361
681	FBgn0034361	195
1083	FBgn0034362	147
3201	FBgn0040092	323
2943	FBgn0083967	161
1908	FBgn0025802	1974
4178	FBgn0034366	685
2651	FBgn0015296	410
3482	FBgn0011280	151
1240	FBgn0026737	256
4946	FBgn0011286	5135
14	FBgn0011284	262
2683	FBgn0042085	114
2931	FBgn0029825	478
1248	FBgn0029824	677
1195	FBgn0011288	152
1676	FBgn0030451	253
1431	FBgn0029823	468
4806	FBgn0029822	511
3947	FBgn0037540	722
997	FBgn0030263	342
3087	FBgn0039474	340
1732	FBgn0037544	232
243	FBgn0037549	704
2514	FBgn0029152	387
4015	FBgn0036263	351
3871	FBgn0053490	531
3642	FBgn0036146	163
375	FBgn0036147	722
2356	FBgn0033464	518
4539	FBgn0031184	305
4407	FBgn0010397	622
1113	FBgn0033463	470
901	FBgn0033460	1185
2649	FBgn0036141	563
2398	FBgn0037721	214
3522	FBgn0037723	288
605	FBgn0021967	160
4800	FBgn0030060	426
341	FBgn0014075	1549
2174	FBgn0033260	822
4950	FBgn0063499	241
1926	FBgn0030289	850
771	FBgn0033264	565
883	FBgn0033265	635
3368	FBgn0033266	343
4432	FBgn0029155	625
3597	FBgn0030283	123
4426	FBgn0033269	1046
2902	FBgn0031684	127
481	FBgn0010551	300
3656	FBgn0040273	1079
917	FBgn0034962	651
4666	FBgn0034963	248
653	FBgn0260966	2207
578	FBgn0038294	365
697	FBgn0034967	160
3699	FBgn0029955	553
1449	FBgn0260962	1141
4848	FBgn0034480	408
226	FBgn0034968	166
809	FBgn0023143	1009
4836	FBgn0026427	1634
2318	FBgn0038052	388
3035	FBgn0038053	437
3509	FBgn0036967	214
4370	FBgn0038056	443
4799	FBgn0085390	748
4672	FBgn0000053	435
3254	FBgn0010488	1527
4466	FBgn0039503	313
4877	FBgn0002891	2131
4947	FBgn0010482	1194
1796	FBgn0036702	827
1303	FBgn0032020	123
3897	FBgn0040255	528
3889	FBgn0004049	920
2214	FBgn0032029	341
2751	FBgn0013576	1159
3089	FBgn0036030	73
2813	FBgn0034118	395
602	FBgn0004028	200
884	FBgn0036035	375
2881	FBgn0033005	1035
793	FBgn0021814	211
4606	FBgn0050420	382
3880	FBgn0021818	1558
4982	FBgn0051954	278
4703	FBgn0058196	227
2834	FBgn0051953	508.631722553
3527	FBgn0051798	492
4113	FBgn0004860	1360
880	FBgn0040475	566
2226	FBgn0033391	323
1953	FBgn0033393	380
3926	FBgn0030847	465
3291	FBgn0039373	166
2748	FBgn0030841	760
718	FBgn0027066	298
4917	FBgn0030842	1564
2967	FBgn0032515	360
283	FBgn0001124	417
1395	FBgn0001125	394
3756	FBgn0001122	355
3747	FBgn0032363	1917
3511	FBgn0029763	1127
3412	FBgn0050010	168
3604	FBgn0039483	290
562	FBgn0001128	96
1827	FBgn0036015	253
2183	FBgn0034614	344
529	FBgn0001308	976
856	FBgn0035424	1522
2536	FBgn0039271	255
2033	FBgn0050404	278
2074	FBgn0035421	443
106	FBgn0035422	145
3695	FBgn0000054	275
1979	FBgn0036018	919
2068	FBgn0051133	465
669	FBgn0032731	218
4590	FBgn0032730	763
215	FBgn0036450	837
2588	FBgn0050042	260
1706	FBgn0039272	224
2213	FBgn0033134	218
333	FBgn0036548	2143
1899	FBgn0001491	145
3925	FBgn0038638	538
3214	FBgn0001324	535
3790	FBgn0037010	498
3048	FBgn0037503	230
858	FBgn0033480	125
3100	FBgn0033481	373
536	FBgn0033482	1200
3575	FBgn0033483	410
1745	FBgn0033485	257
4217	FBgn0003507	732
2126	FBgn0010638	101
569	FBgn0010226	250
2009	FBgn0250753	423
3432	FBgn0035211	331
963	FBgn0250754	3442
4528	FBgn0250757	696
3944	FBgn0035397	758
3719	FBgn0034987	2176
3615	FBgn0035392	385
846	FBgn0035393	178
2148	FBgn0035390	264
3093	FBgn0034232	182
4882	FBgn0053967	1289
1986	FBgn0005777	521
4491	FBgn0038870	1020
4129	FBgn0035173	817
4493	FBgn0032358	289
3221	FBgn0001276	189
4630	FBgn0051648	242
2957	FBgn0053145	467
4120	FBgn0053144	1103
2867	FBgn0032600	563
2592	FBgn0010220	522
3839	FBgn0039877	635
2952	FBgn0039876	329
4912	FBgn0039875	627
3111	FBgn0010040	216
1816	FBgn0040060	271
2648	FBgn0033737	611
1152	FBgn0028569	116
1675	FBgn0033735	348
2927	FBgn0040590	1134
3625	FBgn0010228	112
4803	FBgn0033738	853
4060	FBgn0036975	347
4192	FBgn0034627	512
2166	FBgn0015615	1201
861	FBgn0024285	514
2837	FBgn0051755	1477
4128	FBgn0052813	573
1742	FBgn0035955	303
1216	FBgn0035956	470
4340	FBgn0035950	491
40	FBgn0022959	341
3821	FBgn0035953	1079
2907	FBgn0038474	201
1237	FBgn0042127	399
3390	FBgn0034623	264
388	FBgn0042125	399
1479	FBgn0028700	357
3916	FBgn0051871	532
3973	FBgn0003502	465
1128	FBgn0003256	267
2487	FBgn0003257	494
4579	FBgn0003254	681
4203	FBgn0028708	243
2984	FBgn0040068	1002
1137	FBgn0035771	754
1047	FBgn0035772	486
2796	FBgn0026876	862
3488	FBgn0026718	272
2613	FBgn0029095	779
4274	FBgn0001320	430
4445	FBgn0030864	399
1266	FBgn0011648	526
4684	FBgn0030099	288
2782	FBgn0029769	561
80	FBgn0032518	156
2634	FBgn0021906	244
1683	FBgn0037808	4866
3094	FBgn0039274	299
3239	FBgn0034065	297
833	FBgn0029766	555
1105	FBgn0029764	586
782	FBgn0000986	885
1845	FBgn0003656	1426
457	FBgn0003654	644
1190	FBgn0003655	549
3803	FBgn0026144	552
3631	FBgn0002789	185
3698	FBgn0003651	555
419	FBgn0002787	359
27	FBgn0002783	1146
3081	FBgn0002781	406
234	FBgn0002780	543
1321	FBgn0030838	304
4055	FBgn0033830	403
2789	FBgn0034310	669
3467	FBgn0031985	1685
3708	FBgn0003430	323
4163	FBgn0052137	621
4234	FBgn0038909	136
690	FBgn0028388	425
4366	FBgn0052564	410
2306	FBgn0001105	341
249	FBgn0028382	301
2309	FBgn0028380	369
2913	FBgn0038453	198
3738	FBgn0020392	473
3156	FBgn0031405	375
4649	FBgn0004657	847
1731	FBgn0087021	223
2090	FBgn0035371	522
1840	FBgn0033836	493
380	FBgn0035374	327
2541	FBgn0039013	399
1271	FBgn0035376	2057
4141	FBgn0037934	892
3684	FBgn0037937	196
1310	FBgn0037930	139
3960	FBgn0037931	937
1305	FBgn0037933	297
4600	FBgn0015919	694
[truncated: 2,927 more rows]
