# Supplementary material for: A sampling framework for incorporating quantitative mass spectrometry data in protein interaction analysis
Source: BMC Bioinformatics. 2013 Oct 4;14:299. doi: 10.1186/1471-2105-14-299 (PMC3851523; doi:10.1186/1471-2105-14-299)
Supplement: Additional file 2 — C++ implementation. We have included the C++ code for our implementations and documentation in a zipped archive file. The archive contains a readme file with instructions to compile the code and several sample files to illustrate usage. [file 1471-2105-14-299-S2.tgz › mass_spec_sampling/dpim_gold_standard.tab]

895	217	1
61	738	1
2337	1809	1
12	685	1
1073	301	1
1998	2	1
685	185	1
3691	3656	2
1371	1538	1
543	680	2
37	226	2
79	863	1
12	484	1
227	3959	1
2829	142	1
4138	1214	1
296	1661	1
3464	312	1
4714	4564	1
4184	2261	1
4231	2827	1
2143	4333	1
4915	2979	1
1452	189	1
125	99	1
129	3751	1
4428	1488	1
563	2285	1
820	4341	1
3890	263	1
11	185	1
1352	4134	1
848	4216	1
118	117	1
4814	1656	1
35	2689	2
3888	824	1
137	71	1
869	2191	1
4047	923	1
205	372	1
1696	978	1
848	1050	1
175	69	1
4112	122	1
263	2324	1
1264	1263	1
4637	578	1
217	2827	1
82	2527	1
2300	248	1
950	11	1
22	36	1
1659	1315	1
2268	118	1
3325	13	1
913	1659	1
3900	2158	1
509	2928	1
192	2690	1
668	2827	1
1159	4	1
383	418	1
137	710	1
854	903	1
1751	2529	1
35	2823	1
3033	3937	1
785	3613	1
3736	3164	1
3958	381	1
894	1719	1
1336	4849	1
1352	3033	1
1659	126	1
1894	3825	1
1030	3384	1
221	165	1
92	1678	1
4299	644	1
430	771	1
3982	1323	1
1	2005	1
4966	1379	1
3344	3706	1
66	1115	1
14	689	1
1253	1738	1
3814	4090	1
937	3381	1
63	312	1
2613	3637	1
3113	1876	1
679	1661	1
11	415	2
4069	197	1
368	4849	1
248	328	1
4138	3303	1
600	2268	1
3464	296	2
2326	1201	1
4047	481	1
151	3865	1
1059	128	1
3290	2741	1
226	3958	1
2891	808	1
581	1082	1
3328	2070	1
1488	3404	1
429	3937	1
807	1061	1
94	4714	1
3612	186	1
1452	484	1
301	128	1
3204	415	1
2268	11	2
184	4134	1
401	1001	5
4260	3658	1
1061	67	1
891	1316	1
1325	327	1
1492	4762	1
3061	2550	1
1452	94	1
2823	1528	1
796	4156	1
3751	1404	1
125	1115	1
1197	332	1
2111	3401	1
351	1288	1
181	250	1
1866	2853	1
181	672	1
2243	951	1
2826	3164	1
566	4133	1
2098	239	1
801	1224	1
548	694	1
730	1288	1
1554	3751	1
1694	1163	1
1283	2609	1
632	405	1
3505	4476	1
4775	791	1
37	39	1
2901	577	1
124	258	1
988	545	1
3959	240	1
79	1061	1
4115	1705	1
680	649	1
629	2425	1
3717	4030	1
13	2126	1
959	1894	1
102	216	1
2888	4868	1
1738	1253	1
38	1400	1
1452	863	2
4564	3638	1
1784	110	1
4367	2825	1
248	919	1
3460	261	1
947	384	1
1866	1505	1
1447	1112	1
53	253	1
133	204	1
504	922	1
1262	379	1
807	102	1
3980	3007	1
4129	645	1
406	435	1
3172	327	1
33	70	2
1293	72	1
557	3774	1
1137	1653	1
1161	240	1
4523	386	1
802	923	1
3381	590	1
1866	1476	1
322	3632	1
3092	4868	1
242	1197	1
321	38	1
2091	3787	1
3906	785	1
1272	2471	1
1197	1748	1
426	2928	1
2072	600	1
1392	3751	1
4645	302	1
414	383	2
11	1780	1
27	2972	1
1749	2141	1
324	560	1
4263	3657	1
919	303	1
2929	151	1
4883	11	1
927	966	1
54	863	1
72	426	1
2676	4188	1
127	3303	1
3027	1885	1
2826	1866	1
82	155	1
2355	4310	1
562	406	1
4162	405	1
1695	1033	1
36	291	1
1136	1197	1
1117	1197	1
340	3584	1
4081	3583	1
401	4766	1
3465	944	1
323	3658	1
66	46	2
881	3572	1
408	374	1
2787	3751	1
980	950	1
2852	4255	1
3606	286	1
492	616	1
785	1909	1
4849	1585	1
334	851	1
435	4297	1
3243	3223	1
421	418	5
14	143	1
717	828	1
3025	2201	1
4332	374	1
3658	229	1
4367	2767	1
3774	2257	1
843	372	1
91	106	1
1352	556	1
944	4288	1
777	1930	1
3958	2853	1
990	1421	1
2690	2568	1
2826	2827	3
202	1782	1
2041	3691	1
1567	1128	1
387	423	2
1863	167	2
12	1656	1
3655	265	1
822	46	1
1693	3112	1
3583	1396	1
2307	3513	1
1727	3221	1
290	254	1
612	33	1
809	308	1
3348	3138	1
1602	1336	1
2326	4403	1
4408	1161	1
3499	1696	1
175	2161	1
3751	2644	1
260	67	1
439	1197	1
689	4883	1
487	4529	1
94	76	2
2508	875	1
4645	563	1
600	1353	1
1629	1377	1
1136	35	1
2134	685	1
1800	4933	1
377	2046	1
457	3537	1
3751	1965	1
1156	1447	1
4912	1755	1
4515	4877	1
1949	151	1
3305	1548	1
1147	3423	1
820	1156	1
3675	227	1
4602	1738	1
1128	2623	1
1097	258	1
117	312	1
1234	3220	1
336	128	1
2134	1857	1
438	2689	1
1512	218	1
2844	16	1
632	316	1
1353	1807	1
3619	509	1
4849	1407	1
2814	789	1
1278	1451	1
978	30	1
1326	41	1
3944	524	1
265	761	1
4816	1456	1
1000	1149	1
3837	807	1
14	3896	1
2430	4216	1
959	4278	1
93	92	2
3134	21	1
1368	253	1
1224	3574	1
4699	4184	1
1474	1336	1
3248	4816	1
994	263	1
1436	3759	1
248	3758	1
346	2689	1
143	4432	1
2853	1747	1
11	1538	2
1377	2679	1
3212	3788	1
4476	4645	1
258	738	1
629	3688	1
175	2412	1
245	3706	1
591	3456	2
3593	1888	1
789	188	1
3214	1234	1
206	4816	1
662	2398	1
2767	1168	1
260	125	1
1866	2391	1
2098	1507	1
2789	3811	1
829	1028	1
1224	125	1
88	80	2
1336	4672	1
396	1059	1
30	1749	1
305	241	1
3814	4801	1
910	896	1
508	1866	1
1652	2644	1
563	1336	1
426	4205	1
907	76	1
771	2648	2
4115	218	1
111	1290	1
258	4564	1
4278	1940	1
237	1432	1
4921	415	1
2134	2725	1
876	72	1
3464	39	2
3555	2141	1
3816	245	1
32	1748	1
1097	405	1
237	4548	1
3961	1659	1
3997	1972	1
1904	4849	1
1997	857	1
592	2150	1
4078	4915	1
3111	1888	1
980	2809	1
12	338	1
1314	4372	1
127	613	1
4047	3362	1
1654	3657	1
482	124	1
3956	1636	1
4333	3207	1
464	1288	1
798	2170	1
3900	2129	1
632	1398	1
506	117	1
2283	2829	1
3485	613	1
4932	447	1
489	1336	1
402	389	1
1700	1666	1
1368	117	1
685	406	1
4178	3937	1
125	978	1
4914	2979	1
3919	3401	1
2174	2686	1
1154	1089	1
1121	4932	1
1091	3196	1
652	3057	1
3903	4795	2
71	384	1
1033	241	2
22	327	1
1866	1051	1
557	4271	1
3810	4042	1
87	1066	1
3583	1863	1
1278	534	1
2690	250	1
2690	4396	1
2826	4369	1
4602	3614	1
37	8	1
4580	11	1
3262	254	1
1518	1432	1
2077	1473	1
3959	839	1
545	426	1
2555	3505	1
321	3456	1
2689	140	1
4849	1470	1
54	3471	1
1042	781	1
1197	71	1
2725	4816	1
363	1400	1
3658	97	1
111	36	1
1656	950	1
2690	125	1
633	2534	1
620	1687	1
901	44	1
2038	3944	1
4914	1215	1
996	372	1
145	130	1
1504	2258	1
4544	1478	1
2085	1694	1
2529	2201	1
1959	1336	1
3860	3120	1
283	786	1
355	2337	1
284	1642	1
99	3505	1
196	121	1
2098	1783	1
745	2276	1
406	2637	1
706	3339	1
2586	2678	1
125	406	1
1866	901	1
557	772	1
4523	829	1
3868	4611	1
363	2140	1
186	56	1
3736	4829	1
768	406	1
1642	1885	1
3903	3228	1
4134	71	1
2683	875	1
4934	241	1
417	3204	1
3034	3032	2
2276	4064	1
226	406	1
668	685	1
125	479	1
406	2053	1
1693	1318	1
2	4714	1
953	4044	1
420	1097	1
989	372	1
355	4816	1
426	493	1
540	648	1
435	24	1
3900	453	1
1347	629	2
301	11	2
596	1866	1
3456	1656	2
3577	1372	1
4915	1800	1
2110	411	1
72	105	1
2063	504	1
785	3906	1
4609	97	1
2066	545	1
25	3658	1
36	293	1
959	276	1
413	424	2
296	1693	1
484	11	2
125	931	1
1585	16	1
11	1017	1
377	524	1
437	1585	1
4407	4548	1
162	54	1
773	835	1
287	26	1
717	560	1
2807	21	1
717	743	1
632	649	1
694	1385	1
168	3344	1
590	2053	1
1694	420	1
462	3958	1
147	4579	1
386	1780	2
632	2227	1
2005	3025	1
2701	263	1
1356	3229	1
327	237	1
3362	401	1
3595	1885	1
4981	4929	1
261	431	1
101	1288	1
4765	4078	1
2803	1054	1
273	3015	1
1396	192	1
3958	42	1
189	36	2
843	1090	1
30	2300	1
632	771	1
290	66	2
1352	2053	1
437	260	1
4301	2742	1
2852	1866	1
241	1449	1
1866	2863	1
4249	2077	1
4178	3	1
1154	752	1
517	1770	1
325	2679	1
1336	2565	1
1066	344	1
2742	4352	1
4477	3228	4
353	312	1
881	169	1
372	299	1
436	1432	1
4915	321	1
2984	4564	1
1507	4883	1
324	743	1
245	1336	1
3471	93	1
822	291	2
1201	321	1
2372	838	1
596	1664	1
731	3534	2
1175	3658	1
128	358	1
263	2057	1
2592	2087	1
1432	933	1
4621	1866	1
175	203	1
2911	2005	1
355	4270	1
2813	2161	1
3751	851	1
2440	2481	1
694	426	1
4577	1738	1
1807	659	1
1818	519	1
600	1918	1
2311	1686	2
3505	4111	1
4396	133	1
3937	1316	1
4162	579	1
3776	1421	1
145	3655	1
167	3344	1
4766	438	1
742	259	1
1361	15	1
1004	1352	1
3451	806	1
668	2113	1
2891	1352	1
3466	3477	1
597	598	2
4602	447	1
1601	4359	1
1392	401	1
3657	548	1
3326	1814	1
2988	2538	1
1993	4517	1
427	405	2
1866	3837	1
4178	595	1
4153	2519	1
1169	828	1
2630	419	1
3865	1115	1
340	1472	1
905	3	1
2630	4332	1
344	302	1
3124	4000	1
2904	498	1
292	1288	1
2581	3672	1
2150	592	1
424	417	2
2584	2276	1
1927	612	1
950	4816	1
4703	4626	1
175	202	1
128	1307	1
425	1097	1
1870	708	1
738	604	1
3221	1869	1
323	248	2
343	436	1
547	2095	1
1067	4367	1
1382	99	1
88	397	1
2095	339	1
638	4047	1
4473	875	1
3937	1652	1
1528	70	1
1422	700	1
1028	2855	1
139	1115	1
646	4352	1
1888	3111	1
204	3682	1
940	3583	1
263	2671	1
13	43	2
175	230	1
2112	4849	1
3361	263	1
807	3958	1
282	372	1
772	540	1
453	1918	1
4645	125	1
875	2578	1
2300	238	1
46	4609	1
340	4047	1
1568	4849	1
325	406	1
1069	3497	2
4015	132	1
88	506	1
231	377	1
327	1969	1
557	3050	1
1528	2268	1
61	3939	1
486	3751	1
4602	3453	1
2098	2069	1
1678	862	1
1800	717	1
1993	103	1
3672	4369	1
3672	553	1
63	1866	1
175	258	1
502	103	1
309	1449	1
254	2110	1
3027	2326	1
202	3254	1
228	2468	1
447	245	1
807	137	1
421	442	1
1562	4301	1
1301	1654	1
4249	2866	1
2841	4816	1
4402	2306	1
3456	64	1
2243	2984	1
987	4816	1
4022	4562	2
591	338	1
1001	322	1
1429	987	1
145	91	1
2033	2000	1
3811	2789	1
906	1989	1
23	1511	1
261	248	2
4912	2050	1
490	634	1
303	620	1
4047	3497	1
1696	142	1
2077	2827	1
3401	3466	1
156	4564	1
1411	4868	1
71	4178	1
133	2053	1
406	26	1
2470	1866	1
3007	4327	1
920	869	1
162	1342	1
923	3250	1
69	1115	1
1345	327	1
2717	2372	1
2202	2110	1
263	2851	1
28	3959	1
839	68	1
4548	1352	1
3780	1955	1
2372	1876	1
190	4647	1
327	4396	1
133	227	1
570	71	1
1342	366	1
165	137	1
314	2040	1
592	2158	1
129	426	1
2106	4064	1
4912	1636	1
1370	1352	1
1745	291	1
1065	374	1
125	204	1
2201	2376	1
2372	562	1
401	1866	1
743	484	2
931	323	1
3423	185	2
1470	11	1
3335	1907	1
696	1001	1
2661	4939	1
861	361	1
2041	1661	1
4723	3627	1
3958	457	1
1178	1066	1
1055	3	1
36	3668	1
4300	2623	1
1112	1548	1
69	2862	1
4115	57	1
1505	92	1
4069	11	2
1900	1173	1
3706	629	1
893	1629	1
4943	163	1
1278	2166	1
706	1268	2
125	76	2
65	220	1
3622	3091	1
323	2529	1
3890	3919	1
4520	99	1
327	4699	1
4301	127	1
44	290	1
357	253	1
2803	3051	1
39	1310	1
111	1424	1
400	1112	1
2669	210	1
2880	785	1
44	72	2
3125	1941	1
3250	2725	1
253	302	1
133	1656	1
4428	4300	1
405	4162	1
35	1560	1
4478	4548	1
840	4125	1
132	2805	1
87	2841	1
137	2395	1
167	25	1
377	3027	1
797	2124	1
937	3423	1
323	43	2
1229	3252	1
410	895	1
1658	848	1
967	4075	1
1424	1678	1
1342	2527	1
1778	3540	1
2287	16	1
3172	3583	1
3657	746	1
2692	4933	1
132	1876	1
265	773	1
512	1352	1
553	3577	1
14	3477	1
3958	27	1
4672	1475	1
93	87	2
4047	237	1
3988	1128	1
4933	2124	1
35	3460	1
3844	4860	1
4318	3618	1
145	103	1
423	408	2
76	863	1
2141	3196	1
465	1866	1
4153	4868	1
451	3937	1
1470	2114	1
3303	1383	1
129	4242	1
125	2368	1
580	2944	1
2911	174	1
1657	3250	1
327	2174	1
1151	2826	1
301	1807	1
1548	3175	1
41	2126	1
2623	57	1
396	2419	1
715	4301	1
1449	2032	1
12	406	1
446	3309	1
2640	2944	1
549	1061	1
202	44	1
600	3657	1
4333	3946	1
1306	263	1
4672	1352	1
1110	2529	1
549	2767	1
4915	4647	1
1736	2904	1
901	2482	2
484	64	1
1116	61	1
4197	2166	1
410	406	2
2895	287	1
929	1197	1
4869	1411	1
2592	163	1
801	731	1
1432	25	1
1112	1447	1
2412	56	1
752	435	1
3981	3682	1
1629	3119	1
2268	217	1
11	4386	1
4404	808	1
63	506	1
429	4278	1
321	407	1
4690	449	1
26	4115	1
3467	1008	1
1151	36	1
2304	3662	1
2111	3845	1
397	143	1
3752	23	1
3183	685	1
210	111	1
2134	609	1
14	203	1
4629	619	1
3714	3145	1
2134	1657	1
4363	1470	1
372	816	1
857	122	1
3311	2989	1
326	1725	1
4649	2070	1
327	4690	1
355	2984	1
2513	771	1
302	67	1
1866	2171	1
4712	4740	1
207	3050	1
4826	1656	1
773	3973	1
2823	253	1
733	891	1
1866	136	1
4541	14	1
3672	1914	1
1344	155	1
1857	828	1
2077	1407	1
2040	1909	1
25	248	1
893	1972	1
1866	634	1
4396	53	1
16	1002	1
334	1457	1
3465	95	1
2426	773	1
336	51	1
1376	4047	1
430	128	1
559	600	1
4047	2671	1
430	1977	1
210	4943	1
14	4645	1
79	1900	1
1693	1655	1
4270	355	1
4911	82	1
3325	1866	1
940	3465	1
1482	1480	2
4982	3959	1
869	2963	1
54	72	2
11	230	1
2419	1089	1
1115	69	1
2077	297	1
69	672	1
1786	3226	1
1626	665	1
2843	4245	1
1694	1868	1
3360	342	1
3723	1181	1
401	1258	1
145	33	2
779	2689	1
1866	2956	1
1796	4115	1
8	2274	1
271	137	1
4932	1993	1
44	4943	1
1451	87	1
39	93	1
2516	3581	1
408	2287	1
254	38	2
4106	1067	1
1100	1128	1
191	3221	1
433	2101	1
4816	1656	1
218	2986	1
2088	1656	1
1151	3303	1
641	3958	1
3214	3206	1
44	36	2
93	204	1
1615	2288	1
117	742	1
1403	1336	1
3226	3221	1
1137	1770	1
4103	2424	1
326	800	1
2657	856	1
1115	1863	1
30	3499	1
65	1342	1
2669	4300	1
174	4047	1
324	24	1
4849	99	1
2468	160	1
560	3837	1
218	2112	1
1352	2032	1
812	4646	1
2823	747	1
2053	2166	1
891	2516	1
402	1780	1
265	408	1
4396	680	1
140	1866	1
3228	1418	1
3694	125	1
41	3657	1
3758	217	1
494	1804	1
1748	3865	1
4105	2148	1
3164	3021	1
1652	4047	1
4816	292	1
2299	325	1
4948	1195	1
3837	3868	1
146	117	1
526	791	1
2789	2023	1
3362	784	1
3743	484	1
4358	125	1
33	2929	1
3205	3222	1
141	861	1
3687	3445	1
44	202	1
242	192	1
1347	56	1
1585	125	1
3855	1657	1
1780	301	1
70	484	1
437	11	1
908	1432	1
731	3944	1
2160	891	1
2045	711	1
3132	121	1
3208	1603	1
769	39	1
438	3981	1
1664	589	1
1380	3532	1
3728	46	1
2106	2389	1
1473	1197	1
1654	401	1
1715	3223	1
575	893	1
600	2285	1
1686	3958	1
901	4854	1
1747	851	1
3303	2372	1
2038	4869	1
353	64	1
1098	2789	1
3736	4963	1
1156	1121	1
463	1192	1
2024	3958	1
1313	731	1
905	365	1
490	3657	1
2152	1659	1
92	162	1
260	4849	1
4854	258	1
2031	1197	1
368	1001	2
1229	11	1
1694	3235	1
3190	194	1
257	228	1
11	4690	1
4911	2091	1
38	397	1
2289	3811	1
3672	268	1
242	4548	1
2882	426	1
3108	648	1
801	2827	1
966	2122	1
3907	3946	1
3250	952	1
175	3362	1
1082	1090	1
1197	106	1
1863	453	1
4690	1903	1
3685	352	1
1548	2827	1
1000	2342	1
3532	3190	1
156	263	1
248	302	1
3082	21	1
652	567	1
118	3914	1
2417	319	1
4740	447	1
938	747	1
103	745	1
236	1307	1
409	2077	1
1057	3617	1
129	198	3
660	446	1
57	2593	1
374	3903	1
592	1993	1
717	3811	1
281	4344	1
40	3235	1
648	4196	1
785	1260	1
2096	11	1
1548	61	1
2070	3808	1
218	1640	1
383	1601	2
194	1528	1
4442	2825	1
4155	599	1
2134	184	1
1001	168	1
45	1208	1
2	1694	1
851	862	1
4302	4278	1
11	1512	1
1888	125	1
2134	145	1
1064	1002	1
387	422	1
4300	1192	1
3937	1850	1
44	820	1
1380	273	1
715	2663	1
3815	1961	1
1661	296	1
4816	2261	1
3586	1128	1
1306	1680	1
2841	1972	1
3985	447	1
4879	324	1
181	3080	1
1857	745	1
202	175	1
2368	16	1
509	4184	1
3532	1608	1
3335	1984	1
1432	598	1
3206	1266	1
4278	253	1
4164	1278	1
344	1066	1
821	4383	1
1435	3959	1
105	3583	1
498	2904	1
777	3407	1
4477	115	1
1692	2613	1
3536	1763	1
1734	2095	1
40	2412	1
160	2077	1
102	4816	1
1352	1106	1
44	588	1
736	3464	1
3073	3516	1
1967	1352	1
4966	327	1
3124	1285	1
331	103	1
2989	778	1
2689	2268	1
1997	2412	1
685	2035	1
2110	210	1
447	1694	1
512	339	1
2412	130	1
1478	4560	1
36	145	1
2835	168	1
4766	1089	1
397	107	1
563	2110	1
560	3627	1
1308	4816	1
364	4407	1
228	1998	1
397	70	1
3572	1347	1
4903	263	1
926	1071	1
111	1480	1
184	245	1
93	64	1
372	4012	1
596	2990	1
4714	125	1
452	4477	1
4732	1366	1
223	649	1
137	1136	1
4402	2694	1
3325	2134	1
3325	3089	1
2090	2122	1
3658	2053	1
81	1560	1
265	3655	1
2524	4090	1
3595	141	1
361	3326	1
4645	221	1
3465	940	1
1694	407	1
3	245	1
227	250	1
3632	3217	1
1976	4417	1
3657	1518	1
50	1866	1
1306	487	1
88	3937	1
1533	453	1
325	3919	1
4363	1469	1
546	323	1
327	3573	1
2440	1615	1
3499	3205	1
857	3027	1
357	146	1
69	3965	1
808	581	1
883	1322	1
4933	1098	1
646	490	1
890	925	1
3616	168	2
363	71	1
4352	2742	1
433	1197	1
303	2679	1
2114	865	1
579	428	1
471	1326	1
436	175	1
102	356	1
496	36	1
4134	184	1
496	959	1
263	1252	1
3691	1002	1
136	99	1
4881	1318	1
2528	2789	1
3688	1347	1
1023	420	1
2134	41	1
2137	4371	1
11	526	1
490	590	1
3499	301	1
3	4	1
69	93	2
2929	2823	1
348	2741	1
1137	2583	1
874	2374	1
662	4	1
143	106	1
594	3888	1
1513	3532	1
87	202	1
340	111	1
2106	4873	1
121	4153	1
72	1264	1
425	2134	2
184	497	1
4913	1336	1
14	874	1
4063	4853	1
3694	1019	2
3751	1798	1
3959	101	1
2823	377	1
3490	3988	1
409	412	1
2829	204	1
3916	136	1
4645	1051	1
263	2035	1
2528	4876	1
413	809	1
1097	1061	1
3910	770	1
3225	3206	1
1225	3631	1
3025	2455	1
426	1090	1
4193	1362	1
2126	92	1
1528	68	1
3572	809	1
80	81	2
4943	216	1
4396	773	1
713	929	1
101	265	1
2632	2372	1
3229	1305	1
435	1421	1
2077	181	1
3332	2038	1
3860	880	1
237	3658	1
2274	117	1
4209	2395	1
3784	2324	1
65	1998	1
1097	1428	1
156	305	1
11	4130	1
3218	56	1
2452	16	1
4923	3223	1
3958	4429	1
814	910	1
1154	2372	1
3572	1042	1
37	2928	1
1747	436	1
1745	87	1
3154	971	1
1997	4	1
2687	45	1
1602	2307	1
823	821	1
894	988	1
1288	258	1
79	296	1
133	746	1
2053	510	1
3595	3865	1
4816	561	1
2	2069	1
1452	1903	1
3344	893	1
30	3229	1
250	1130	1
3113	3148	1
383	2137	1
53	3658	1
1089	165	1
3619	2279	1
3961	1866	1
3693	2846	1
943	3465	1
592	3899	1
3899	2694	1
336	740	1
271	1454	1
46	106	1
3	99	1
2227	2741	1
1429	2759	1
765	4021	1
3207	3206	1
4483	426	1
226	43	1
1168	2326	1
3899	1137	1
79	4197	1
692	1478	3
290	447	1
2425	1469	1
1118	1454	1
2487	1002	1
439	3672	1
629	230	1
36	1061	1
1146	4921	2
36	1451	1
746	549	1
557	469	1
1696	3691	1
426	414	2
330	1736	1
136	377	1
2134	3732	1
3670	509	1
2	238	1
1694	1970	1
4702	3257	1
1866	347	1
250	4816	1
44	1478	1
163	2134	1
3207	3252	1
980	94	1
1452	785	1
2191	1301	1
4690	41	1
4193	1194	1
767	503	1
4269	2648	1
1386	3658	1
361	3218	1
3	2274	1
2134	1354	1
46	167	1
184	637	1
11	136	1
406	3868	1
1175	1656	1
1136	253	1
167	163	2
706	1236	1
3965	522	1
91	35	2
772	3347	1
146	2140	1
913	3842	1
3658	204	1
82	259	1
3051	3906	1
4242	3124	1
2110	168	1
2053	99	1
4635	125	1
263	10	1
447	236	1
94	1293	1
11	761	2
2395	893	2
2070	3981	1
557	1382	1
4112	901	1
2802	4643	1
718	807	1
40	4396	1
605	303	1
405	389	2
263	612	1
321	57	1
3959	57	1
3958	4476	1
3347	11	1
4508	1478	1
2040	1866	1
3507	3959	1
1130	769	1
156	1652	1
1197	958	1
742	1410	1
3497	263	1
2161	954	1
401	3228	2
357	143	1
3672	279	1
2196	2432	1
2091	273	1
3959	450	1
175	907	1
302	353	1
156	1746	1
137	3658	1
3226	3205	1
1412	4645	1
828	503	1
155	142	1
1337	1866	1
2110	4544	1
1513	1642	1
3950	2638	1
39	124	1
22	1293	1
3980	1363	1
3808	2690	1
1654	321	1
248	1336	1
4300	4690	1
115	3211	1
168	1656	1
91	672	1
1652	509	1
1204	113	1
1051	3465	1
3752	352	1
125	740	1
2702	1382	2
72	63	1
128	4647	1
99	1717	1
718	447	1
307	70	1
357	3532	1
2196	2949	1
828	4205	1
937	2468	1
910	3988	1
192	4033	1
494	189	1
840	3751	1
1266	1301	1
1168	2767	1
2079	4022	1
406	153	1
3466	692	1
3465	118	1
3204	386	2
980	11	1
2689	4849	1
1973	2254	1
130	69	2
561	4300	1
92	41	2
1318	1365	1
2515	372	1
1376	1115	1
567	3683	1
2689	769	1
1480	4922	1
4816	743	1
951	715	1
91	248	2
689	166	1
2651	3973	1
3303	4672	1
1115	857	1
1352	2415	1
560	771	1
863	25	1
202	363	1
1866	4041	1
2031	3959	1
1548	2123	1
3907	2605	2
3325	1658	1
1693	314	1
410	3687	1
204	1115	1
2964	151	1
725	4278	1
311	816	1
484	752	1
2621	629	1
2661	4390	1
4849	130	1
1137	1352	1
1475	746	1
305	2374	1
882	2358	1
913	2134	1
293	321	1
1065	263	1
3907	845	1
2593	63	1
2077	4044	1
1252	2372	1
2761	1066	1
228	767	1
68	103	1
673	937	1
1652	435	1
3937	4285	1
428	245	1
2124	2896	1
292	4369	1
76	357	1
88	253	1
1694	1642	1
1650	263	1
1470	1336	1
143	778	1
936	2432	1
16	422	1
1128	549	1
206	1642	1
4041	2972	1
1001	1136	1
3511	1656	1
4873	2150	1
3326	3114	1
53	200	1
3627	4919	1
428	2929	1
2997	2126	1
2964	1489	1
11	1298	1
2844	3616	1
567	421	1
1657	2805	1
76	204	1
153	1034	1
65	3250	1
3196	439	1
1122	42	2
4760	2528	1
25	3465	1
3937	2123	1
387	389	1
4743	3991	2
37	292	1
1621	3714	1
36	42	2
2532	1432	1
1584	4288	1
3015	1661	1
1866	4112	1
1400	163	1
3775	865	1
562	132	1
3465	3772	1
632	3724	1
3628	1432	1
3214	3205	1
650	175	1
2593	167	1
3868	634	1
194	2608	1
4919	423	1
1421	3776	1
2306	3756	2
491	1895	1
4712	1683	1
4609	191	1
4047	2819	1
807	405	1
3424	3242	1
16	1064	2
534	3658	1
4300	1429	1
430	481	1
2690	253	1
556	484	1
1282	217	1
1310	263	1
107	769	1
3837	2252	1
140	742	1
825	2376	1
1128	862	1
3	3499	1
1866	1482	1
2237	1311	1
3979	279	1
1998	881	1
4876	1145	1
3655	1439	1
1385	694	1
2676	3619	1
534	151	1
301	1785	1
363	1454	1
4153	1352	1
3822	4112	1
1100	3903	1
153	931	1
888	1467	1
4816	957	1
1110	2644	1
4184	11	1
4222	2740	1
1513	14	1
3658	217	1
1398	4104	1
2639	2434	1
2080	103	1
4018	583	1
559	1295	1
3513	4798	1
4816	841	1
3868	1433	1
767	1336	1
3627	263	1
1082	419	1
1643	1644	2
2988	3775	1
1469	3259	1
125	91	1
410	3728	1
589	508	1
1197	191	1
1785	808	1
21	3574	1
3225	1725	2
567	2393	1
1336	2967	1
4153	3804	1
931	70	1
3776	3919	1
1959	3937	1
1336	4092	1
1657	4445	1
2676	2276	1
3549	4112	1
908	1832	1
364	1454	1
12	3981	1
402	265	1
471	959	1
3891	89	1
1342	102	1
668	967	1
3724	496	1
3899	2708	1
4249	1881	1
2513	805	1
1192	11	1
3907	1266	1
972	967	1
2087	263	1
1871	1352	1
2287	2158	1
1098	327	1
4815	1562	1
1197	69	1
3460	312	1
351	3958	1
4050	2061	1
2126	14	1
3034	3903	1
4278	752	1
4861	3435	1
3958	431	1
3622	2947	1
2593	2774	1
128	13	1
3532	4937	1
3657	802	1
67	302	1
2717	125	1
953	4090	1
1128	132	1
71	223	1
336	44	1
844	2326	1
301	117	1
372	438	1
1002	1451	1
3414	3499	2
15	1380	1
87	1380	1
4611	680	1
1539	1197	1
4860	3844	1
805	1432	1
624	3658	1
1965	28	1
2767	3658	1
242	4672	1
3179	323	1
599	2079	1
231	181	1
247	2532	1
406	950	1
3980	11	1
3447	810	1
323	87	2
258	1947	1
3658	4269	1
43	4609	1
2077	3935	1
891	904	1
415	913	1
881	1694	1
456	3751	1
4043	2488	1
117	11	1
1316	3658	1
3477	1363	1
1429	3691	1
427	659	1
4242	325	1
71	662	1
1656	700	1
627	2095	1
445	327	1
3958	1412	1
2827	1201	1
1136	245	1
3958	1993	1
3332	310	1
1201	934	1
250	105	1
1431	414	1
1783	206	1
4285	4432	1
4588	1854	1
35	1432	1
1486	807	1
965	35	1
106	204	1
3239	4397	1
2499	767	1
1223	366	1
2767	785	1
3776	2108	1
1850	1947	1
630	1432	1
3228	218	1
769	261	1
563	4798	1
89	340	1
2979	3145	1
3606	1094	1
353	42	1
1654	581	1
2012	426	1
1042	258	1
2152	4395	1
2820	567	1
137	2157	1
428	1336	1
39	323	1
2524	807	1
194	3624	1
189	3632	1
133	23	1
403	1197	1
769	204	1
1489	1749	1
2126	3471	1
4297	1866	1
336	1089	1
3259	857	1
2300	92	1
2126	769	1
3689	1396	1
39	937	1
4047	15	1
81	26	1
99	717	1
2087	343	1
2613	71	1
36	2529	1
38	980	1
113	4176	1
37	3751	1
2638	4358	1
1694	1	1
2099	4300	1
153	4937	1
2626	3958	1
3245	79	1
560	3179	1
363	145	1
204	307	1
807	809	1
2904	508	1
3196	652	1
652	366	1
166	163	1
30	242	1
4816	260	1
4400	3303	1
2645	1128	1
2306	1832	2
217	11	1
548	3837	1
2177	2372	1
325	3657	1
22	724	1
284	351	1
3961	3218	1
1800	2038	1
807	752	1
3464	68	1
773	223	1
24	2578	1
424	377	1
136	1993	1
3119	14	1
1504	1502	1
3027	1866	1
263	2158	1
273	2527	1
2419	730	1
3957	4932	1
263	4879	1
366	4047	1
906	3888	1
861	3612	1
2689	257	1
323	72	2
329	71	1
210	1293	1
125	3674	1
3622	2820	1
2724	1652	1
4815	4932	1
89	2468	1
192	1115	1
2814	388	1
768	21	1
1416	1336	1
3937	107	1
231	4903	1
3751	950	1
276	2468	1
3752	428	1
11	2021	2
286	1562	1
1316	4645	1
25	146	1
1253	4363	3
1161	2134	2
230	2	1
1065	807	1
3859	1163	1
2375	1361	1
3332	2268	1
1669	2680	1
64	130	2
[truncated: 115,314 more rows]
