# Supplementary material for: A sampling framework for incorporating quantitative mass spectrometry data in protein interaction analysis
Source: BMC Bioinformatics. 2013 Oct 4;14:299. doi: 10.1186/1471-2105-14-299 (PMC3851523; doi:10.1186/1471-2105-14-299)
Supplement: Additional file 2 — C++ implementation. We have included the C++ code for our implementations and documentation in a zipped archive file. The archive contains a readme file with instructions to compile the code and several sample files to illustrate usage. [file 1471-2105-14-299-S2.tgz › mass_spec_sampling/MersenneTwister.cpp]

// Mersenne twister generates about 100 mil pseudo-random numbers per second.
// Each generation is roughly twice as expensive as a mod operation.
// If this is too slow, try one of Marsaglia's multiply-with-carry PRNG's.

#include <string>
#include <vector>
#include <cmath>
#include <cctype>
#include <queue>
#include <map>
#include <set>
#include <algorithm>
#include <iostream>
#include <sstream>
#include <utility>
#include <numeric>
#include <complex>

using namespace std;


typedef unsigned uint32;

#define MT_N 624
#define MT_M 397
#define MT_MSB 0x80000000U
#define MT_LS31B 0x7FFFFFFFU
#define MT_A 2567483615U

class MersenneTwister { // pseudo-random number generator
  uint32 twistory[MT_N]; // history (i.e., previous states) of the generator
  int pos;
public:
  MersenneTwister(uint32 seed) {
    twistory[0] = seed;
    for (int i = 1; i < MT_N; i++)
      twistory[i] = 1812433253U * (twistory[i-1] ^ (twistory[i-1]>>30)) + i;
    pos = 0;
  }
  void generate(void) {
    uint32 tmp; int i;
    for (i = 0; i < MT_N-MT_M; i++) {
      tmp = (twistory[i]&MT_MSB) + (twistory[i+1]&MT_LS31B);
      twistory[i] = twistory[i+MT_M] ^ (tmp>>1) ^ (MT_A & -(tmp&1));
    }
    for (; i < MT_N-1; i++) {
      tmp = (twistory[i]&MT_MSB) + (twistory[i+1]&MT_LS31B);
      twistory[i] = twistory[i+MT_M-MT_N] ^ (tmp>>1) ^ (MT_A & -(tmp&1));
    }
    tmp = (twistory[i]&MT_MSB) + (twistory[0]&MT_LS31B);
    twistory[i] = twistory[MT_M-1] ^ (tmp>>1) ^ (MT_A & -(tmp&1));
  }
  uint32 rand_unsigned(void) {
    if (pos == 0) generate();
    uint32 ans = twistory[pos++];
    pos &= -(pos!=624); // if (pos == 624) pos = 0;
    ans ^= ans>>11;
    ans ^= (ans<<7) & 2636928640U;
    ans ^= (ans<<15) & 4022730752U;
    ans ^= ans>>18;
    return ans;
  }
  int rand_signed(void) {
    return rand_unsigned()>>1;
  }
  double rand_01(void) {
    return (rand_unsigned()+0.5) / 4294967296.0;
  }
};


/*

int main(void) {
  MersenneTwister MT(0);
  uint32 sum = 0;
  for (int i = 0; i < 100000000; i++)
    sum += MT.rand_unsigned() % 12345;
  cerr << sum << endl;
  return 0;
}

*/
